# Supplementary material for: Heterogeneities in Axonal Structure and Transporter Distribution Lower Dopamine Reuptake Efficiency
Source: eNeuro. 2018 Feb 5;5(1):ENEURO.0298-17.2017. doi: 10.1523/ENEURO.0298-17.2017 (PMC5804147; doi:10.1523/ENEURO.0298-17.2017)
Supplement: Extended Data 1 — Code: MCell models are described by mdl files. Mdl files are modular and information related to geometry, molecules, reactions, surface types, release events, and output are given in the code. Input files could be modified using any text editor. The main file needs to be executed with MCell. Directories with names react_data and viz_data are created that contain the simulation output described in the input files. Download Extended Data 1, ZIP file. [file sup_enu-eN-NWR-0298-17-s05.zip]

Archive with 12 entries (11 files):
- DAT_reuptake_model/
- DAT_reuptake_model/Scene.geometry.mdl
- DAT_reuptake_model/Scene.initialization.mdl
- DAT_reuptake_model/Scene.main.mdl
- DAT_reuptake_model/Scene.mod_surf_regions.mdl
- DAT_reuptake_model/Scene.molecules.mdl
- DAT_reuptake_model/Scene.parameters.mdl
- DAT_reuptake_model/Scene.reactions.mdl
- DAT_reuptake_model/Scene.release_patterns.mdl
- DAT_reuptake_model/Scene.rxn_output.mdl
- DAT_reuptake_model/Scene.surface_classes.mdl
- DAT_reuptake_model/Scene.viz_output.mdl
