# Supplementary material for: Heterogeneities in Axonal Structure and Transporter Distribution Lower Dopamine Reuptake Efficiency
Source: eNeuro. 2018 Feb 5;5(1):ENEURO.0298-17.2017. doi: 10.1523/ENEURO.0298-17.2017 (PMC5804147; doi:10.1523/ENEURO.0298-17.2017)
Supplement: Extended Data 1 — Code: MCell models are described by mdl files. Mdl files are modular and information related to geometry, molecules, reactions, surface types, release events, and output are given in the code. Input files could be modified using any text editor. The main file needs to be executed with MCell. Directories with names react_data and viz_data are created that contain the simulation output described in the input files. Download Extended Data 1, ZIP file. [file sup_enu-eN-NWR-0298-17-s05.zip › DAT_reuptake_model/Scene.geometry.mdl]

Cube POLYGON_LIST
{
  VERTEX_LIST
  {
    [ 5.10000228881836, 5.10000228881836, -2.2518424987793 ]
    [ 5.10000228881836, 5.10000228881836, 5.34815740585327 ]
    [ 5.10000228881836, -5.10000228881836, -2.2518424987793 ]
    [ 5.10000228881836, -5.10000228881836, 5.34815740585327 ]
    [ -5.10000228881836, 5.10000228881836, -2.2518424987793 ]
    [ -5.10000228881836, 5.10000228881836, 5.34815740585327 ]
    [ -5.10000228881836, -5.10000228881836, -2.2518424987793 ]
    [ -5.10000228881836, -5.10000228881836, 5.34815740585327 ]
  }
  ELEMENT_CONNECTIONS
  {
    [ 3, 0, 2 ]
    [ 7, 2, 6 ]
    [ 5, 6, 4 ]
    [ 1, 4, 0 ]
    [ 2, 4, 6 ]
    [ 7, 1, 3 ]
    [ 1, 0, 3 ]
    [ 3, 2, 7 ]
    [ 7, 6, 5 ]
    [ 5, 4, 1 ]
    [ 0, 4, 2 ]
    [ 5, 1, 7 ]
  }
}

axon1 POLYGON_LIST
{
  VERTEX_LIST
  {
    [ -4.67349910736084, -0.235419705510139, 5.50168800354004 ]
    [ -4.67451047897339, -0.232863381505013, 5.48409986495972 ]
    [ -4.67368412017822, -0.253246247768402, 5.50329923629761 ]
    [ -4.67589235305786, -0.253246277570724, 5.48409986495972 ]
    [ -4.67368412017822, -0.281979024410248, 5.50329923629761 ]
    [ -4.67589235305786, -0.28197905421257, 5.48409986495972 ]
    [ -4.67368412017822, -0.310711801052094, 5.50329923629761 ]
    [ -4.67589235305786, -0.310711830854416, 5.48409986495972 ]
    [ -4.67368412017822, -0.339445054531097, 5.50329923629761 ]
    [ -4.67589235305786, -0.33944508433342, 5.48409986495972 ]
    [ -4.6761622428894, -0.231211140751839, 5.45536661148071 ]
    [ -4.67781448364258, -0.229558914899826, 5.42663383483887 ]
    [ -4.67946672439575, -0.22790715098381, 5.39790058135986 ]
    [ -4.68111896514893, -0.226254910230637, 5.36916780471802 ]
    [ -4.67361927032471, -0.209655746817589, 5.33033657073975 ]
    [ -4.67469072341919, -0.208584293723106, 5.31170177459717 ]
    [ -4.68113708496094, -0.222005814313889, 5.34012269973755 ]
    [ -4.68598556518555, -0.224513038992882, 5.31170177459717 ]
    [ -4.7025671005249, -0.235084518790245, 5.24600553512573 ]
    [ -4.67634296417236, -0.206932052969933, 5.28296852111816 ]
    [ -4.67799520492554, -0.205279812216759, 5.25423526763916 ]
    [ -4.68929004669189, -0.224513038992882, 5.28296852111816 ]
    [ -4.69402408599854, -0.225109085440636, 5.25504398345947 ]
    [ -4.67919635772705, -0.253246277570724, 5.45536661148071 ]
    [ -4.6825008392334, -0.253246277570724, 5.42663383483887 ]
    [ -4.67919635772705, -0.28197905421257, 5.45536661148071 ]
    [ -4.6825008392334, -0.28197905421257, 5.42663383483887 ]
    [ -4.68580484390259, -0.253246277570724, 5.39790058135986 ]
    [ -4.68910932540894, -0.253246277570724, 5.36916780471802 ]
    [ -4.68580484390259, -0.28197905421257, 5.39790058135986 ]
    [ -4.68910932540894, -0.28197905421257, 5.36916780471802 ]
    [ -4.67919635772705, -0.310711830854416, 5.45536661148071 ]
    [ -4.6825008392334, -0.310711830854416, 5.42663383483887 ]
    [ -4.67919635772705, -0.33944508433342, 5.45536661148071 ]
    [ -4.6825008392334, -0.33944508433342, 5.42663383483887 ]
    [ -4.68580484390259, -0.310711830854416, 5.39790058135986 ]
    [ -4.68910932540894, -0.310711830854416, 5.36916780471802 ]
    [ -4.68580484390259, -0.33944508433342, 5.39790058135986 ]
    [ -4.68910932540894, -0.33944508433342, 5.36916780471802 ]
    [ -4.69241380691528, -0.253246277570724, 5.34043455123901 ]
    [ -4.69571781158447, -0.253246277570724, 5.31170177459717 ]
    [ -4.69241380691528, -0.28197905421257, 5.34043455123901 ]
    [ -4.69571781158447, -0.28197905421257, 5.31170177459717 ]
    [ -4.70291996002197, -0.253246307373047, 5.24907398223877 ]
    [ -4.70291996002197, -0.281979084014893, 5.24907398223877 ]
    [ -4.69902229309082, -0.253246307373047, 5.28296852111816 ]
    [ -4.7012677192688, -0.253246307373047, 5.26344060897827 ]
    [ -4.69902229309082, -0.281979084014893, 5.28296852111816 ]
    [ -4.7012677192688, -0.281979084014893, 5.26344060897827 ]
    [ -4.69241380691528, -0.310711830854416, 5.34043455123901 ]
    [ -4.69571781158447, -0.310711830854416, 5.31170177459717 ]
    [ -4.69241380691528, -0.33944508433342, 5.34043455123901 ]
    [ -4.69571781158447, -0.33944508433342, 5.31170177459717 ]
    [ -4.70291996002197, -0.310711860656738, 5.24907398223877 ]
    [ -4.70291996002197, -0.339445114135742, 5.24907398223877 ]
    [ -4.69902229309082, -0.310711860656738, 5.28296852111816 ]
    [ -4.7012677192688, -0.310711860656738, 5.26344060897827 ]
    [ -4.69902229309082, -0.339445114135742, 5.28296852111816 ]
    [ -4.7012677192688, -0.339445114135742, 5.26344060897827 ]
    [ -4.70374631881714, -0.23236083984375, 5.22550249099731 ]
    [ -4.70496082305908, -0.231145858764648, 5.19676923751831 ]
    [ -4.67964744567871, -0.203627586364746, 5.22550249099731 ]
    [ -4.68086242675781, -0.202412605285645, 5.19676923751831 ]
    [ -4.69401359558105, -0.217994213104248, 5.22550249099731 ]
    [ -4.69522857666016, -0.216779232025146, 5.19676923751831 ]
    [ -4.70452356338501, -0.231583118438721, 5.16803646087646 ]
    [ -4.70308542251587, -0.234566211700439, 5.14843797683716 ]
    [ -4.68042516708374, -0.202849864959717, 5.16803646087646 ]
    [ -4.67855596542358, -0.204502120614052, 5.13930320739746 ]
    [ -4.69479131698608, -0.217216491699219, 5.16803646087646 ]
    [ -4.6910982131958, -0.22479821741581, 5.13903760910034 ]
    [ -4.67557716369629, -0.206154361367226, 5.11057043075562 ]
    [ -4.67347002029419, -0.208035960793495, 5.09493637084961 ]
    [ -4.67897701263428, -0.224513068795204, 5.11057043075562 ]
    [ -4.67411661148071, -0.224513068795204, 5.09253740310669 ]
    [ -4.70563077926636, -0.253246307373047, 5.22550249099731 ]
    [ -4.70806074142456, -0.253246307373047, 5.19676923751831 ]
    [ -4.70563077926636, -0.281979084014893, 5.22550249099731 ]
    [ -4.70806074142456, -0.281979084014893, 5.19676923751831 ]
    [ -4.70718622207642, -0.253246307373047, 5.16803646087646 ]
    [ -4.703697681427, -0.253246307373047, 5.14559459686279 ]
    [ -4.70718574523926, -0.281979084014893, 5.16803646087646 ]
    [ -4.70369720458984, -0.281979084014893, 5.14532709121704 ]
    [ -4.6933069229126, -0.253246307373047, 5.13122797012329 ]
    [ -4.69408941268921, -0.281979084014893, 5.1309609413147 ]
    [ -4.70563077926636, -0.310711860656738, 5.22550249099731 ]
    [ -4.70806074142456, -0.310711860656738, 5.19676923751831 ]
    [ -4.70563077926636, -0.339445114135742, 5.22550249099731 ]
    [ -4.70806074142456, -0.339445114135742, 5.19676923751831 ]
    [ -4.70718574523926, -0.310711860656738, 5.16803646087646 ]
    [ -4.70369720458984, -0.310711860656738, 5.14543581008911 ]
    [ -4.70718622207642, -0.339445114135742, 5.16803646087646 ]
    [ -4.703697681427, -0.339445114135742, 5.14590549468994 ]
    [ -4.69369649887085, -0.310711860656738, 5.13106966018677 ]
    [ -4.69229745864868, -0.339445114135742, 5.13153886795044 ]
    [ -4.68088054656982, -0.253246307373047, 5.11057043075562 ]
    [ -4.67506837844849, -0.253246337175369, 5.0890064239502 ]
    [ -4.68244504928589, -0.281979084014893, 5.11057043075562 ]
    [ -4.6758508682251, -0.281979113817215, 5.08610343933105 ]
    [ -4.68165922164917, -0.310711860656738, 5.11057043075562 ]
    [ -4.67545795440674, -0.310711890459061, 5.08756113052368 ]
    [ -4.67886161804199, -0.339445114135742, 5.11057043075562 ]
    [ -4.67405891418457, -0.339445114135742, 5.09275197982788 ]
    [ -4.53460168838501, 0.393339216709137, 5.528000831604 ]
    [ -4.51509666442871, 0.393384993076324, 5.52840137481689 ]
    [ -4.53799676895142, 0.39421135187149, 5.51283264160156 ]
    [ -4.53964900970459, 0.395863562822342, 5.48409938812256 ]
    [ -4.51509666442871, 0.395175516605377, 5.51283264160156 ]
    [ -4.51509666442871, 0.398479968309402, 5.48409938812256 ]
    [ -4.53763484954834, 0.378880560398102, 5.5324387550354 ]
    [ -4.53809928894043, 0.350147306919098, 5.53647613525391 ]
    [ -4.51509666442871, 0.378880560398102, 5.53767871856689 ]
    [ -4.51509666442871, 0.350147306919098, 5.54575347900391 ]
    [ -4.54745864868164, 0.378880560398102, 5.51283264160156 ]
    [ -4.55076313018799, 0.378880530595779, 5.48409938812256 ]
    [ -4.54838752746582, 0.350147306919098, 5.51283264160156 ]
    [ -4.55169153213501, 0.350147277116776, 5.48409938812256 ]
    [ -4.48636388778687, 0.393384993076324, 5.52840137481689 ]
    [ -4.45763063430786, 0.398019373416901, 5.5324387550354 ]
    [ -4.48636388778687, 0.395175516605377, 5.51283264160156 ]
    [ -4.48636388778687, 0.398479968309402, 5.48409938812256 ]
    [ -4.45763063430786, 0.404443800449371, 5.51283264160156 ]
    [ -4.45763063430786, 0.407748252153397, 5.48409938812256 ]
    [ -4.48636388778687, 0.378880560398102, 5.53767871856689 ]
    [ -4.48636388778687, 0.350147306919098, 5.54575347900391 ]
    [ -4.45763063430786, 0.378880560398102, 5.5417160987854 ]
    [ -4.45763063430786, 0.350147306919098, 5.54575347900391 ]
    [ -4.56446743011475, 0.284586012363434, 5.53338384628296 ]
    [ -4.5684289932251, 0.288547575473785, 5.51283264160156 ]
    [ -4.57008123397827, 0.290199786424637, 5.48409938812256 ]
    [ -4.58733129501343, 0.25585275888443, 5.53069496154785 ]
    [ -4.58753252029419, 0.235215231776237, 5.53244256973267 ]
    [ -4.57345247268677, 0.264837801456451, 5.53671836853027 ]
    [ -4.57256269454956, 0.235215246677399, 5.54171991348267 ]
    [ -4.5883584022522, 0.259814321994781, 5.51283264160156 ]
    [ -4.59001064300537, 0.261466532945633, 5.48409938812256 ]
    [ -4.58978748321533, 0.235215231776237, 5.51283264160156 ]
    [ -4.59309196472168, 0.235215231776237, 5.48409938812256 ]
    [ -4.5827956199646, 0.274181425571442, 5.51283264160156 ]
    [ -4.58444786071777, 0.275833636522293, 5.48409938812256 ]
    [ -4.61569118499756, 0.163411661982536, 5.46998453140259 ]
    [ -4.62028646469116, 0.14205364882946, 5.53338384628296 ]
    [ -4.62259817123413, 0.120283178985119, 5.53647661209106 ]
    [ -4.62342405319214, 0.146581217646599, 5.51283264160156 ]
    [ -4.62321090698242, 0.1512461155653, 5.48137712478638 ]
    [ -4.63118600845337, 0.120283178985119, 5.51283264160156 ]
    [ -4.63449048995972, 0.120283171534538, 5.48409986495972 ]
    [ -4.58753252029419, 0.206482455134392, 5.53244256973267 ]
    [ -4.59278392791748, 0.177749201655388, 5.53445959091187 ]
    [ -4.57256269454956, 0.206482470035553, 5.54171991348267 ]
    [ -4.57256269454956, 0.177749216556549, 5.54373693466187 ]
    [ -4.58978748321533, 0.206482455134392, 5.51283264160156 ]
    [ -4.59309196472168, 0.206482455134392, 5.48409938812256 ]
    [ -4.60029029846191, 0.177749201655388, 5.51283264160156 ]
    [ -4.60599088668823, 0.174892947077751, 5.48137712478638 ]
    [ -4.60286474227905, 0.150585234165192, 5.53833198547363 ]
    [ -4.60129594802856, 0.120283178985119, 5.54575347900391 ]
    [ -4.57256269454956, 0.149015963077545, 5.54575347900391 ]
    [ -4.57256269454956, 0.120283178985119, 5.54575347900391 ]
    [ -4.61322736740112, 0.160947844386101, 5.51283264160156 ]
    [ -4.61458969116211, 0.162310168147087, 5.48914003372192 ]
    [ -4.53848457336426, 0.321414053440094, 5.53647613525391 ]
    [ -4.54471921920776, 0.293570578098297, 5.53833198547363 ]
    [ -4.51509666442871, 0.321414053440094, 5.54575347900391 ]
    [ -4.51509666442871, 0.292681276798248, 5.54575347900391 ]
    [ -4.54915809631348, 0.321414053440094, 5.51283264160156 ]
    [ -4.55246257781982, 0.321414023637772, 5.48409938812256 ]
    [ -4.55406284332275, 0.302914202213287, 5.51283264160156 ]
    [ -4.55571460723877, 0.304565936326981, 5.48409938812256 ]
    [ -4.54382991790771, 0.263948500156403, 5.54575347900391 ]
    [ -4.54382991790771, 0.235215246677399, 5.54575347900391 ]
    [ -4.51509666442871, 0.263948500156403, 5.54575347900391 ]
    [ -4.51509666442871, 0.235215246677399, 5.54575347900391 ]
    [ -4.48636388778687, 0.321414053440094, 5.54575347900391 ]
    [ -4.48636388778687, 0.292681276798248, 5.54575347900391 ]
    [ -4.45763063430786, 0.321414053440094, 5.54575347900391 ]
    [ -4.45763063430786, 0.292681276798248, 5.54575347900391 ]
    [ -4.48636388778687, 0.263948500156403, 5.54575347900391 ]
    [ -4.48636388778687, 0.235215246677399, 5.54575347900391 ]
    [ -4.45763063430786, 0.263948500156403, 5.54575347900391 ]
    [ -4.45763063430786, 0.235215246677399, 5.54575347900391 ]
    [ -4.54382991790771, 0.206482470035553, 5.54575347900391 ]
    [ -4.54382991790771, 0.177749216556549, 5.54575347900391 ]
    [ -4.51509666442871, 0.206482470035553, 5.54575347900391 ]
    [ -4.51509666442871, 0.177749216556549, 5.54575347900391 ]
    [ -4.54382991790771, 0.149015963077545, 5.54575347900391 ]
    [ -4.54382991790771, 0.120283178985119, 5.54575347900391 ]
    [ -4.51509666442871, 0.149015963077545, 5.54575347900391 ]
    [ -4.51509666442871, 0.120283178985119, 5.54575347900391 ]
    [ -4.48636388778687, 0.206482470035553, 5.54575347900391 ]
    [ -4.48636388778687, 0.177749216556549, 5.54575347900391 ]
    [ -4.45763063430786, 0.206482470035553, 5.54575347900391 ]
    [ -4.45763063430786, 0.177749216556549, 5.54575347900391 ]
    [ -4.48636388778687, 0.149015963077545, 5.54575347900391 ]
    [ -4.48636388778687, 0.120283178985119, 5.54575347900391 ]
    [ -4.45763063430786, 0.149015963077545, 5.54575347900391 ]
    [ -4.45763063430786, 0.120283178985119, 5.54575347900391 ]
    [ -4.4208025932312, 0.42629486322403, 5.53338384628296 ]
    [ -4.42978715896606, 0.408502638339996, 5.53833198547363 ]
    [ -4.40016460418701, 0.42845207452774, 5.53647613525391 ]
    [ -4.40016460418701, 0.407613813877106, 5.54575347900391 ]
    [ -4.42476415634155, 0.42927747964859, 5.51283264160156 ]
    [ -4.42641639709473, 0.430929690599442, 5.48409938812256 ]
    [ -4.4391303062439, 0.417846262454987, 5.51283264160156 ]
    [ -4.44078254699707, 0.41949799656868, 5.48409938812256 ]
    [ -4.40016460418701, 0.436575949192047, 5.51283264160156 ]
    [ -4.40016460418701, 0.439879924058914, 5.48409938812256 ]
    [ -4.42889785766602, 0.378880560398102, 5.54575347900391 ]
    [ -4.42889785766602, 0.350147306919098, 5.54575347900391 ]
    [ -4.40016460418701, 0.378880560398102, 5.54575347900391 ]
    [ -4.40016460418701, 0.350147306919098, 5.54575347900391 ]
    [ -4.37143182754517, 0.42845207452774, 5.53647613525391 ]
    [ -4.37143182754517, 0.407613813877106, 5.54575347900391 ]
    [ -4.34269857406616, 0.426134645938873, 5.53647613525391 ]
    [ -4.34269857406616, 0.407613813877106, 5.54575347900391 ]
    [ -4.37143182754517, 0.436575949192047, 5.51283264160156 ]
    [ -4.37143182754517, 0.439879924058914, 5.48409938812256 ]
    [ -4.34269857406616, 0.431941568851471, 5.51283264160156 ]
    [ -4.34269857406616, 0.435246020555496, 5.48409938812256 ]
    [ -4.37143182754517, 0.378880560398102, 5.54575347900391 ]
    [ -4.37143182754517, 0.350147306919098, 5.54575347900391 ]
    [ -4.34269857406616, 0.378880560398102, 5.54575347900391 ]
    [ -4.34269857406616, 0.350147306919098, 5.54575347900391 ]
    [ -4.32710695266724, 0.423204958438873, 5.53338384628296 ]
    [ -4.3161039352417, 0.405475199222565, 5.53833198547363 ]
    [ -4.28523254394531, 0.394234716892242, 5.5324387550354 ]
    [ -4.32566833496094, 0.424643576145172, 5.51283264160156 ]
    [ -4.32401609420776, 0.426295787096024, 5.48409938812256 ]
    [ -4.31130218505859, 0.410277426242828, 5.51283264160156 ]
    [ -4.30964994430542, 0.411929160356522, 5.48409938812256 ]
    [ -4.28523254394531, 0.396874964237213, 5.51283264160156 ]
    [ -4.28523254394531, 0.400179415941238, 5.48409938812256 ]
    [ -4.31396579742432, 0.378880560398102, 5.54575347900391 ]
    [ -4.31396579742432, 0.350147306919098, 5.54575347900391 ]
    [ -4.28523254394531, 0.378880560398102, 5.5417160987854 ]
    [ -4.28523254394531, 0.350147306919098, 5.54575347900391 ]
    [ -4.2654185295105, 0.393339216709137, 5.528000831604 ]
    [ -4.26186895370483, 0.39421135187149, 5.51283264160156 ]
    [ -4.26021671295166, 0.395863562822342, 5.48409938812256 ]
    [ -4.26223087310791, 0.378880560398102, 5.5324387550354 ]
    [ -4.26176643371582, 0.350147306919098, 5.53647613525391 ]
    [ -4.25194311141968, 0.378880560398102, 5.51283264160156 ]
    [ -4.24863862991333, 0.378880530595779, 5.48409938812256 ]
    [ -4.2510142326355, 0.350147306919098, 5.51283264160156 ]
    [ -4.24771022796631, 0.350147277116776, 5.48409938812256 ]
    [ -4.42889785766602, 0.321414053440094, 5.54575347900391 ]
    [ -4.42889785766602, 0.292681276798248, 5.54575347900391 ]
    [ -4.40016460418701, 0.321414053440094, 5.54575347900391 ]
    [ -4.40016460418701, 0.292681276798248, 5.54575347900391 ]
    [ -4.42889785766602, 0.263948500156403, 5.54575347900391 ]
    [ -4.42889785766602, 0.235215246677399, 5.54575347900391 ]
    [ -4.40016460418701, 0.263948500156403, 5.54575347900391 ]
    [ -4.40016460418701, 0.235215246677399, 5.54575347900391 ]
    [ -4.37143182754517, 0.321414053440094, 5.54575347900391 ]
    [ -4.37143182754517, 0.292681276798248, 5.54575347900391 ]
    [ -4.34269857406616, 0.321414053440094, 5.54575347900391 ]
    [ -4.34269857406616, 0.292681276798248, 5.54575347900391 ]
    [ -4.37143182754517, 0.263948500156403, 5.54575347900391 ]
    [ -4.37143182754517, 0.235215246677399, 5.54575347900391 ]
    [ -4.34269857406616, 0.263948500156403, 5.54575347900391 ]
    [ -4.34269857406616, 0.235215246677399, 5.54575347900391 ]
    [ -4.42889785766602, 0.206482470035553, 5.54575347900391 ]
    [ -4.42889785766602, 0.177749216556549, 5.54575347900391 ]
    [ -4.40016460418701, 0.206482470035553, 5.54575347900391 ]
    [ -4.40016460418701, 0.177749216556549, 5.54575347900391 ]
    [ -4.42889785766602, 0.149015963077545, 5.54575347900391 ]
    [ -4.42889785766602, 0.120283178985119, 5.54575347900391 ]
    [ -4.40016460418701, 0.149015963077545, 5.54575347900391 ]
    [ -4.40016460418701, 0.120283178985119, 5.54575347900391 ]
    [ -4.37143182754517, 0.206482470035553, 5.54575347900391 ]
    [ -4.37143182754517, 0.177749216556549, 5.54575347900391 ]
    [ -4.34269857406616, 0.206482470035553, 5.54575347900391 ]
    [ -4.34269857406616, 0.177749216556549, 5.54575347900391 ]
    [ -4.37143182754517, 0.149015963077545, 5.54575347900391 ]
    [ -4.37143182754517, 0.120283178985119, 5.54575347900391 ]
    [ -4.34269857406616, 0.149015963077545, 5.54575347900391 ]
    [ -4.34269857406616, 0.120283178985119, 5.54575347900391 ]
    [ -4.31396579742432, 0.321414053440094, 5.54575347900391 ]
    [ -4.31396579742432, 0.292681276798248, 5.54575347900391 ]
    [ -4.28523254394531, 0.321414053440094, 5.54575347900391 ]
    [ -4.28523254394531, 0.292681276798248, 5.54575347900391 ]
    [ -4.31396579742432, 0.263948500156403, 5.54575347900391 ]
    [ -4.31396579742432, 0.235215246677399, 5.54575347900391 ]
    [ -4.28523254394531, 0.263948500156403, 5.54575347900391 ]
    [ -4.28523254394531, 0.235215246677399, 5.54575347900391 ]
    [ -4.26176643371582, 0.321414053440094, 5.53647613525391 ]
    [ -4.26176643371582, 0.292681276798248, 5.53647613525391 ]
    [ -4.2510142326355, 0.321414053440094, 5.51283264160156 ]
    [ -4.24771022796631, 0.321414023637772, 5.48409938812256 ]
    [ -4.2510142326355, 0.292681276798248, 5.51283264160156 ]
    [ -4.24771022796631, 0.292681246995926, 5.48409938812256 ]
    [ -4.26176643371582, 0.263948500156403, 5.53647613525391 ]
    [ -4.26053142547607, 0.235215246677399, 5.53647613525391 ]
    [ -4.2510142326355, 0.263948500156403, 5.51283264160156 ]
    [ -4.24771022796631, 0.26394847035408, 5.48409938812256 ]
    [ -4.24854421615601, 0.235215231776237, 5.51283264160156 ]
    [ -4.24482154846191, 0.2325449436903, 5.48299264907837 ]
    [ -4.24179458618164, 0.22118715941906, 5.47267723083496 ]
    [ -4.31396579742432, 0.206482470035553, 5.54575347900391 ]
    [ -4.31396579742432, 0.177749216556549, 5.54575347900391 ]
    [ -4.28523254394531, 0.206482470035553, 5.54575347900391 ]
    [ -4.28523254394531, 0.177749216556549, 5.54575347900391 ]
    [ -4.31396579742432, 0.149015963077545, 5.54575347900391 ]
    [ -4.31396579742432, 0.120283178985119, 5.54575347900391 ]
    [ -4.28523254394531, 0.149015963077545, 5.54575347900391 ]
    [ -4.28523254394531, 0.120283178985119, 5.54575347900391 ]
    [ -4.25474500656128, 0.20823723077774, 5.53833198547363 ]
    [ -4.25649976730347, 0.177749216556549, 5.54575347900391 ]
    [ -4.23441982269287, 0.199829146265984, 5.53338384628296 ]
    [ -4.22601175308228, 0.179503977298737, 5.53833198547363 ]
    [ -4.24410343170166, 0.21887831389904, 5.51283264160156 ]
    [ -4.24289608001709, 0.220086142420769, 5.4918327331543 ]
    [ -4.22973680496216, 0.204512163996696, 5.51283264160156 ]
    [ -4.22797870635986, 0.206270262598991, 5.48225498199463 ]
    [ -4.21537065505981, 0.190145060420036, 5.51283264160156 ]
    [ -4.21416282653809, 0.191352888941765, 5.4918327331543 ]
    [ -4.25649976730347, 0.149015963077545, 5.54575347900391 ]
    [ -4.25649976730347, 0.120283178985119, 5.54575347900391 ]
    [ -4.22776651382446, 0.149015963077545, 5.54575347900391 ]
    [ -4.22776651382446, 0.120283178985119, 5.54575347900391 ]
    [ -4.55926418304443, 0.39431431889534, 5.39281845092773 ]
    [ -4.56062412261963, 0.395674735307693, 5.36916732788086 ]
    [ -4.55878162384033, 0.374057799577713, 5.41735696792603 ]
    [ -4.55907440185547, 0.350147277116776, 5.41990184783936 ]
    [ -4.56020021438599, 0.381733447313309, 5.40059804916382 ]
    [ -4.56398010253906, 0.378880530595779, 5.36916732788086 ]
    [ -4.56160449981689, 0.350147277116776, 5.39790058135986 ]
    [ -4.56490898132324, 0.350147277116776, 5.36916732788086 ]
    [ -4.56227588653564, 0.397326976060867, 5.34043455123901 ]
    [ -4.56392812728882, 0.398978739976883, 5.31170129776001 ]
    [ -4.56558036804199, 0.400630950927734, 5.28296852111816 ]
    [ -4.56723260879517, 0.402283191680908, 5.25423526763916 ]
    [ -4.56728458404541, 0.378880530595779, 5.34043455123901 ]
    [ -4.5705885887146, 0.378880530595779, 5.31170129776001 ]
    [ -4.56821298599243, 0.350147277116776, 5.34043455123901 ]
    [ -4.57151746749878, 0.350147277116776, 5.31170129776001 ]
    [ -4.57389307022095, 0.378880500793457, 5.28296852111816 ]
    [ -4.57719707489014, 0.378880500793457, 5.25423526763916 ]
    [ -4.57482147216797, 0.350147247314453, 5.28296852111816 ]
    [ -4.57812595367432, 0.350147247314453, 5.25423526763916 ]
    [ -4.54130125045776, 0.397515803575516, 5.45536661148071 ]
    [ -4.54295301437378, 0.39916804432869, 5.42663335800171 ]
    [ -4.51509666442871, 0.40178444981575, 5.45536661148071 ]
    [ -4.51509666442871, 0.40508845448494, 5.42663335800171 ]
    [ -4.54668283462524, 0.399945765733719, 5.40059804916382 ]
    [ -4.54382991790771, 0.404899626970291, 5.36916732788086 ]
    [ -4.51509666442871, 0.408392935991287, 5.39790058135986 ]
    [ -4.51509666442871, 0.411696940660477, 5.36916732788086 ]
    [ -4.55406713485718, 0.378880530595779, 5.45536661148071 ]
    [ -4.55718517303467, 0.381733447313309, 5.42681407928467 ]
    [ -4.55499601364136, 0.350147277116776, 5.45536661148071 ]
    [ -4.55742216110229, 0.350147277116776, 5.43426847457886 ]
    [ -4.55816268920898, 0.393213301897049, 5.41197395324707 ]
    [ -4.48636388778687, 0.40178444981575, 5.45536661148071 ]
    [ -4.48636388778687, 0.40508845448494, 5.42663335800171 ]
    [ -4.44436359405518, 0.423079043626785, 5.42182493209839 ]
    [ -4.45763063430786, 0.411052256822586, 5.45536661148071 ]
    [ -4.45541715621948, 0.415222197771072, 5.42949485778809 ]
    [ -4.48636388778687, 0.408392935991287, 5.39790058135986 ]
    [ -4.48636388778687, 0.411696940660477, 5.36916732788086 ]
    [ -4.44573926925659, 0.424454718828201, 5.39790058135986 ]
    [ -4.44739151000977, 0.426106959581375, 5.36916732788086 ]
    [ -4.46010541915894, 0.415186434984207, 5.39790058135986 ]
    [ -4.46175765991211, 0.416838675737381, 5.36916732788086 ]
    [ -4.54382991790771, 0.408203631639481, 5.34043455123901 ]
    [ -4.54382991790771, 0.411508113145828, 5.31170129776001 ]
    [ -4.51509666442871, 0.415001422166824, 5.34043455123901 ]
    [ -4.51509666442871, 0.418305426836014, 5.31170129776001 ]
    [ -4.53493690490723, 0.422407150268555, 5.27231788635254 ]
    [ -4.53849935531616, 0.423447132110596, 5.25423526763916 ]
    [ -4.54424047470093, 0.415989398956299, 5.28232479095459 ]
    [ -4.55286598205566, 0.416649341583252, 5.25423526763916 ]
    [ -4.51509666442871, 0.422621250152588, 5.27417612075806 ]
    [ -4.51509666442871, 0.424913883209229, 5.25423526763916 ]
    [ -4.51509666442871, 0.420969009399414, 5.28854274749756 ]
    [ -4.48636388778687, 0.415001422166824, 5.34043455123901 ]
    [ -4.48636388778687, 0.418305426836014, 5.31170129776001 ]
    [ -4.44904327392578, 0.427758723497391, 5.34043455123901 ]
    [ -4.45069551467896, 0.429410964250565, 5.31170129776001 ]
    [ -4.46340990066528, 0.418490439653397, 5.34043455123901 ]
    [ -4.46506214141846, 0.42014268040657, 5.31170129776001 ]
    [ -4.48636388778687, 0.422621250152588, 5.27417612075806 ]
    [ -4.48636388778687, 0.424913883209229, 5.25423526763916 ]
    [ -4.48636388778687, 0.420969009399414, 5.28854274749756 ]
    [ -4.4580602645874, 0.429502964019775, 5.28232479095459 ]
    [ -4.45763063430786, 0.434182643890381, 5.25423526763916 ]
    [ -4.46792459487915, 0.421305686235428, 5.29147338867188 ]
    [ -4.56888484954834, 0.403935432434082, 5.22550249099731 ]
    [ -4.57009983062744, 0.405150413513184, 5.19676923751831 ]
    [ -4.56966257095337, 0.404712677001953, 5.16803646087646 ]
    [ -4.56528949737549, 0.40034008026123, 5.14592933654785 ]
    [ -4.58050155639648, 0.378880500793457, 5.22550249099731 ]
    [ -4.58293151855469, 0.378880500793457, 5.19676923751831 ]
    [ -4.58143043518066, 0.350147247314453, 5.22550249099731 ]
    [ -4.58386039733887, 0.350147247314453, 5.19676923751831 ]
    [ -4.5820574760437, 0.378880500793457, 5.16803646087646 ]
    [ -4.57049751281738, 0.378820896148682, 5.13753223419189 ]
    [ -4.58298587799072, 0.350147247314453, 5.16803646087646 ]
    [ -4.57899522781372, 0.350147247314453, 5.13930320739746 ]
    [ -4.56389236450195, 0.369203090667725, 5.12004089355469 ]
    [ -4.56888628005981, 0.350729942321777, 5.11050605773926 ]
    [ -4.5637059211731, 0.341540783643723, 5.08913993835449 ]
    [ -4.54015159606934, 0.425098896026611, 5.22550249099731 ]
    [ -4.54136657714844, 0.426313877105713, 5.19676923751831 ]
    [ -4.55451822280884, 0.418301582336426, 5.22550249099731 ]
    [ -4.55573320388794, 0.419516563415527, 5.19676923751831 ]
    [ -4.51509666442871, 0.428218364715576, 5.22550249099731 ]
    [ -4.51509666442871, 0.430648326873779, 5.19676923751831 ]
    [ -4.54092931747437, 0.425877094268799, 5.16803646087646 ]
    [ -4.53655672073364, 0.424026966094971, 5.1454873085022 ]
    [ -4.55529594421387, 0.419079303741455, 5.16803646087646 ]
    [ -4.54531145095825, 0.409595489501953, 5.13613080978394 ]
    [ -4.51509666442871, 0.429773807525635, 5.16803646087646 ]
    [ -4.51518583297729, 0.425004005432129, 5.13726711273193 ]
    [ -4.52482271194458, 0.418850421905518, 5.12633228302002 ]
    [ -4.55406665802002, 0.388358592987061, 5.12677383422852 ]
    [ -4.48636388778687, 0.428218364715576, 5.22550249099731 ]
    [ -4.48636388778687, 0.430648326873779, 5.19676923751831 ]
    [ -4.45763063430786, 0.437487125396729, 5.22550249099731 ]
    [ -4.45475769042969, 0.442075729370117, 5.19563293457031 ]
    [ -4.48636388778687, 0.429774284362793, 5.16803646087646 ]
    [ -4.48636388778687, 0.426469802856445, 5.13930320739746 ]
    [ -4.45763063430786, 0.439042568206787, 5.16803646087646 ]
    [ -4.45763063430786, 0.435738563537598, 5.13930320739746 ]
    [ -4.53491115570068, 0.39969539642334, 5.12251329421997 ]
    [ -4.50566720962524, 0.42292594909668, 5.12345266342163 ]
    [ -4.51356506347656, 0.406354904174805, 5.11340522766113 ]
    [ -4.50230741500854, 0.393859386444092, 5.09496164321899 ]
    [ -4.54383039474487, 0.377883911132812, 5.11169958114624 ]
    [ -4.53359413146973, 0.367409229278564, 5.09265327453613 ]
    [ -4.55274963378906, 0.360696315765381, 5.10088539123535 ]
    [ -4.54443311691284, 0.350982636213303, 5.08131885528564 ]
    [ -4.52146291732788, 0.386564254760742, 5.10335826873779 ]
    [ -4.51379203796387, 0.378172844648361, 5.08422946929932 ]
    [ -4.52527666091919, 0.360424011945724, 5.0734977722168 ]
    [ -4.53611612319946, 0.341268509626389, 5.05892562866211 ]
    [ -4.50612115859985, 0.369780510663986, 5.05926942825317 ]
    [ -4.51745319366455, 0.352449387311935, 5.04952001571655 ]
    [ -4.50935697555542, 0.344208687543869, 5.02437114715576 ]
    [ -4.48636388778687, 0.423398494720459, 5.11907768249512 ]
    [ -4.48636388778687, 0.411437511444092, 5.10471105575562 ]
    [ -4.48636388778687, 0.397071331739426, 5.08868217468262 ]
    [ -4.45678234100342, 0.428484439849854, 5.10964679718018 ]
    [ -4.44663906097412, 0.424749851226807, 5.0944356918335 ]
    [ -4.46579456329346, 0.416889190673828, 5.09945344924927 ]
    [ -4.45881652832031, 0.406732529401779, 5.08134841918945 ]
    [ -4.45183801651001, 0.396575897932053, 5.06071710586548 ]
    [ -4.48636388778687, 0.389721363782883, 5.07431554794312 ]
    [ -4.47099304199219, 0.392857044935226, 5.06826162338257 ]
    [ -4.488694190979, 0.375866383314133, 5.05105686187744 ]
    [ -4.48067045211792, 0.368980377912521, 5.0296778678894 ]
    [ -4.4998254776001, 0.363629788160324, 5.04011392593384 ]
    [ -4.488694190979, 0.359609574079514, 5.02180862426758 ]
    [ -4.45990180969238, 0.389110535383224, 5.05192565917969 ]
    [ -4.46010971069336, 0.373299568891525, 5.02180862426758 ]
    [ -4.47134017944336, 0.364258736371994, 5.01052236557007 ]
    [ -4.58802843093872, 0.279413729906082, 5.42182493209839 ]
    [ -4.5594596862793, 0.321414023637772, 5.42325305938721 ]
    [ -4.57173347473145, 0.291852027177811, 5.45536661148071 ]
    [ -4.57311153411865, 0.293230086565018, 5.43140268325806 ]
    [ -4.58940410614014, 0.280789881944656, 5.39790058135986 ]
    [ -4.59105634689331, 0.28244212269783, 5.36916732788086 ]
    [ -4.56237506866455, 0.321414023637772, 5.39790058135986 ]
    [ -4.5656795501709, 0.321414023637772, 5.36916732788086 ]
    [ -4.57503795623779, 0.295156031847, 5.39790058135986 ]
    [ -4.57668972015381, 0.296808272600174, 5.36916732788086 ]
    [ -4.59166288375854, 0.263118773698807, 5.45536661148071 ]
    [ -4.59269714355469, 0.266820460557938, 5.42949485778809 ]
    [ -4.59639596939087, 0.235215231776237, 5.45536661148071 ]
    [ -4.59970045089722, 0.235215216875076, 5.42663335800171 ]
    [ -4.58610010147095, 0.277485400438309, 5.45536661148071 ]
    [ -4.58692693710327, 0.278312712907791, 5.44098043441772 ]
    [ -4.59744167327881, 0.26394847035408, 5.39790058135986 ]
    [ -4.60074615478516, 0.26394847035408, 5.36916732788086 ]
    [ -4.60300445556641, 0.235215216875076, 5.39790058135986 ]
    [ -4.60630893707275, 0.235215216875076, 5.36916732788086 ]
    [ -4.61639976501465, 0.256187915802002, 5.27501249313354 ]
    [ -4.61759424209595, 0.260317325592041, 5.25423526763916 ]
    [ -4.61676836013794, 0.235215201973915, 5.27821731567383 ]
    [ -4.61952590942383, 0.235215201973915, 5.25423526763916 ]
    [ -4.59270858764648, 0.284093886613846, 5.34043455123901 ]
    [ -4.59436082839966, 0.28574612736702, 5.31170129776001 ]
    [ -4.56898403167725, 0.321414023637772, 5.34043455123901 ]
    [ -4.57228803634644, 0.321414023637772, 5.31170129776001 ]
    [ -4.57834196090698, 0.298460513353348, 5.34043455123901 ]
    [ -4.57999420166016, 0.300112754106522, 5.31170129776001 ]
    [ -4.59601259231567, 0.287398338317871, 5.28296852111816 ]
    [ -4.59766483306885, 0.289050579071045, 5.25423526763916 ]
    [ -4.57559251785278, 0.321413993835449, 5.28296852111816 ]
    [ -4.57889652252197, 0.321413993835449, 5.25423526763916 ]
    [ -4.58164644241333, 0.301764488220215, 5.28296852111816 ]
    [ -4.58329820632935, 0.303416728973389, 5.25423526763916 ]
    [ -4.6040506362915, 0.26394847035408, 5.34043455123901 ]
    [ -4.60735464096069, 0.26394847035408, 5.31170129776001 ]
    [ -4.6096134185791, 0.235215216875076, 5.34043455123901 ]
    [ -4.61291742324829, 0.235215201973915, 5.31170129776001 ]
    [ -4.6112174987793, 0.265038967132568, 5.2839412689209 ]
    [ -4.61203145980835, 0.274683475494385, 5.25423526763916 ]
    [ -4.61511611938477, 0.235215201973915, 5.29258394241333 ]
    [ -4.61653184890747, 0.164252325892448, 5.45536661148071 ]
    [ -4.61818408966064, 0.165904551744461, 5.42663335800171 ]
    [ -4.61983633041382, 0.167556792497635, 5.39790058135986 ]
    [ -4.62148809432983, 0.169209033250809, 5.36916732788086 ]
    [ -4.62759828567505, 0.149015948176384, 5.45536661148071 ]
    [ -4.63090229034424, 0.149015933275223, 5.42663335800171 ]
    [ -4.63779497146606, 0.120283164083958, 5.45536661148071 ]
    [ -4.64109945297241, 0.120283164083958, 5.42663335800171 ]
    [ -4.64494895935059, 0.137982875108719, 5.38834714889526 ]
    [ -4.64605188369751, 0.140475302934647, 5.36916732788086 ]
    [ -4.64522552490234, 0.120283156633377, 5.39075374603271 ]
    [ -4.64770841598511, 0.120283156633377, 5.36916732788086 ]
    [ -4.63591241836548, 0.148142844438553, 5.39791536331177 ]
    [ -4.63585472106934, 0.154842406511307, 5.36916732788086 ]
    [ -4.64357376098633, 0.120283156633377, 5.40512037277222 ]
    [ -4.59639596939087, 0.206482455134392, 5.45536661148071 ]
    [ -4.59970045089722, 0.206482440233231, 5.42663335800171 ]
    [ -4.60602903366089, 0.178618475794792, 5.45536661148071 ]
    [ -4.60768127441406, 0.180270701646805, 5.42663335800171 ]
    [ -4.60300445556641, 0.206482440233231, 5.39790058135986 ]
    [ -4.60630893707275, 0.206482440233231, 5.36916732788086 ]
    [ -4.60933351516724, 0.181922942399979, 5.39790058135986 ]
    [ -4.61098575592041, 0.183575183153152, 5.36916732788086 ]
    [ -4.62314033508301, 0.170861274003983, 5.34043455123901 ]
    [ -4.62479257583618, 0.172513499855995, 5.31170129776001 ]
    [ -4.61676836013794, 0.206482425332069, 5.27821731567383 ]
    [ -4.61952590942383, 0.206482425332069, 5.25423526763916 ]
    [ -4.62473058700562, 0.178858295083046, 5.2839412689209 ]
    [ -4.63002920150757, 0.177749171853065, 5.25423526763916 ]
    [ -4.64770412445068, 0.14212754368782, 5.34043455123901 ]
    [ -4.64935636520386, 0.143779769539833, 5.31170129776001 ]
    [ -4.6510124206543, 0.120283149182796, 5.34043455123901 ]
    [ -4.65431690216064, 0.120283141732216, 5.31170129776001 ]
    [ -4.63750696182251, 0.156494647264481, 5.34043455123901 ]
    [ -4.63915920257568, 0.158146873116493, 5.31170129776001 ]
    [ -4.65100860595703, 0.145432010293007, 5.28296852111816 ]
    [ -4.65266084671021, 0.147084251046181, 5.25423526763916 ]
    [ -4.65762138366699, 0.120283141732216, 5.28296852111816 ]
    [ -4.66092586517334, 0.120283134281635, 5.25423526763916 ]
    [ -4.64081144332886, 0.159799113869667, 5.28296852111816 ]
    [ -4.64246368408203, 0.161450877785683, 5.25423526763916 ]
    [ -4.6096134185791, 0.206482440233231, 5.34043455123901 ]
    [ -4.61291742324829, 0.206482425332069, 5.31170129776001 ]
    [ -4.61263799667358, 0.185227423906326, 5.34043455123901 ]
    [ -4.6142897605896, 0.186879649758339, 5.31170129776001 ]
    [ -4.61511611938477, 0.206482425332069, 5.29258394241333 ]
    [ -4.6152982711792, 0.189175620675087, 5.29416751861572 ]
    [ -4.55576658248901, 0.321414023637772, 5.45536661148071 ]
    [ -4.55780744552612, 0.321414023637772, 5.43761968612671 ]
    [ -4.55736684799194, 0.306218177080154, 5.45536661148071 ]
    [ -4.55819416046143, 0.307045966386795, 5.44098043441772 ]
    [ -4.61924648284912, 0.261969566345215, 5.22550249099731 ]
    [ -4.61950159072876, 0.266210556030273, 5.19519996643066 ]
    [ -4.62283039093018, 0.235215187072754, 5.22550249099731 ]
    [ -4.62526035308838, 0.235215187072754, 5.19676923751831 ]
    [ -4.62002420425415, 0.262747287750244, 5.16803646087646 ]
    [ -4.61837196350098, 0.26109504699707, 5.13930320739746 ]
    [ -4.62438583374023, 0.235215187072754, 5.16803646087646 ]
    [ -4.62108182907104, 0.235215172171593, 5.13930320739746 ]
    [ -4.59931707382202, 0.290702342987061, 5.22550249099731 ]
    [ -4.6007866859436, 0.292171955108643, 5.19415378570557 ]
    [ -4.58220100402832, 0.321413993835449, 5.22550249099731 ]
    [ -4.58509063720703, 0.318541049957275, 5.19519996643066 ]
    [ -4.58495044708252, 0.305068969726562, 5.22550249099731 ]
    [ -4.5863184928894, 0.306436538696289, 5.19519996643066 ]
    [ -4.60009479522705, 0.291480541229248, 5.16803646087646 ]
    [ -4.59844255447388, 0.289828300476074, 5.13930320739746 ]
    [ -4.58375644683838, 0.321413993835449, 5.16803646087646 ]
    [ -4.58045196533203, 0.321413993835449, 5.13930320739746 ]
    [ -4.58572816848755, 0.30584716796875, 5.16803646087646 ]
    [ -4.58407592773438, 0.304194927215576, 5.13930320739746 ]
    [ -4.61368370056152, 0.276335716247559, 5.22550249099731 ]
    [ -4.61505126953125, 0.277703762054443, 5.19519996643066 ]
    [ -4.61446142196655, 0.277113437652588, 5.16803646087646 ]
    [ -4.61280918121338, 0.275461196899414, 5.13930320739746 ]
    [ -4.6167197227478, 0.259442806243896, 5.11057043075562 ]
    [ -4.61581659317017, 0.25560474395752, 5.09486389160156 ]
    [ -4.6177773475647, 0.235215172171593, 5.11057043075562 ]
    [ -4.61589384078979, 0.235215172171593, 5.09419298171997 ]
    [ -4.5967903137207, 0.2881760597229, 5.11057043075562 ]
    [ -4.59327507019043, 0.286523789167404, 5.08183717727661 ]
    [ -4.57714796066284, 0.321413993835449, 5.11057043075562 ]
    [ -4.56806898117065, 0.323057621717453, 5.08047246932983 ]
    [ -4.58242416381836, 0.302542686462402, 5.11057043075562 ]
    [ -4.58077144622803, 0.300890892744064, 5.08183717727661 ]
    [ -4.5893669128418, 0.28323695063591, 5.063796043396 ]
    [ -4.56311798095703, 0.314575642347336, 5.05823945999146 ]
    [ -4.57317304611206, 0.295001000165939, 5.05144023895264 ]
    [ -4.5646071434021, 0.288573235273361, 5.02437114715576 ]
    [ -4.61115694046021, 0.27380895614624, 5.11057043075562 ]
    [ -4.60662078857422, 0.264688462018967, 5.08390665054321 ]
    [ -4.61167097091675, 0.235215172171593, 5.07982635498047 ]
    [ -4.59220933914185, 0.262445896863937, 5.05377292633057 ]
    [ -4.58808898925781, 0.251866310834885, 5.03599166870117 ]
    [ -4.60268878936768, 0.235215172171593, 5.05310440063477 ]
    [ -4.59242248535156, 0.234677761793137, 5.0255970954895 ]
    [ -4.58322858810425, 0.271021813154221, 5.04464101791382 ]
    [ -4.57883405685425, 0.262445896863937, 5.0255970954895 ]
    [ -4.58404493331909, 0.243897885084152, 5.01683664321899 ]
    [ -4.64475965499878, 0.163747310638428, 5.21430397033691 ]
    [ -4.64533090591431, 0.164318084716797, 5.19676923751831 ]
    [ -4.62283039093018, 0.206482410430908, 5.22550249099731 ]
    [ -4.62526035308838, 0.206482410430908, 5.19676923751831 ]
    [ -4.63532733917236, 0.175094127655029, 5.22453022003174 ]
    [ -4.63482809066772, 0.178684711456299, 5.19676923751831 ]
    [ -4.6452784538269, 0.164265632629395, 5.17472505569458 ]
    [ -4.62438583374023, 0.206482410430908, 5.16803646087646 ]
    [ -4.62108182907104, 0.206482395529747, 5.13930320739746 ]
    [ -4.63626050949097, 0.175405979156494, 5.1663031578064 ]
    [ -4.63158464431763, 0.177749142050743, 5.13930320739746 ]
    [ -4.65254783630371, 0.151447296142578, 5.22453022003174 ]
    [ -4.65646362304688, 0.1490159034729, 5.19676923751831 ]
    [ -4.66423034667969, 0.120283134281635, 5.22550249099731 ]
    [ -4.66666030883789, 0.120283126831055, 5.19676923751831 ]
    [ -4.64365816116333, 0.16264533996582, 5.23345947265625 ]
    [ -4.65348148345947, 0.151758193969727, 5.1663031578064 ]
    [ -4.65343856811523, 0.147862419486046, 5.13930320739746 ]
    [ -4.6657862663269, 0.120283126831055, 5.16803646087646 ]
    [ -4.66248178482056, 0.120283119380474, 5.13930320739746 ]
    [ -4.64417695999146, 0.163164138793945, 5.15556955337524 ]
    [ -4.64324140548706, 0.16222856938839, 5.13930320739746 ]
    [ -4.6177773475647, 0.206482395529747, 5.11057043075562 ]
    [ -4.61589384078979, 0.206482395529747, 5.09419250488281 ]
    [ -4.62828063964844, 0.177749142050743, 5.11057043075562 ]
    [ -4.62368154525757, 0.178508743643761, 5.08390617370605 ]
    [ -4.62299346923828, 0.171638950705528, 5.05310440063477 ]
    [ -4.61938238143921, 0.168335884809494, 5.03047466278076 ]
    [ -4.65178632736206, 0.146210178732872, 5.11057043075562 ]
    [ -4.64824533462524, 0.142377838492393, 5.08183717727661 ]
    [ -4.65917730331421, 0.120283111929893, 5.11057043075562 ]
    [ -4.6537618637085, 0.120283111929893, 5.08183717727661 ]
    [ -4.64158964157104, 0.160576328635216, 5.11057043075562 ]
    [ -4.63993740081787, 0.156743988394737, 5.08183717727661 ]
    [ -4.64515256881714, 0.137797340750694, 5.06578922271729 ]
    [ -4.64719724655151, 0.120283104479313, 5.06111097335815 ]
    [ -4.636634349823, 0.148031696677208, 5.05496883392334 ]
    [ -4.62253475189209, 0.150413006544113, 5.02228689193726 ]
    [ -4.64079093933105, 0.120283104479313, 5.04674482345581 ]
    [ -4.63071918487549, 0.120283104479313, 5.02437114715576 ]
    [ -4.61424160003662, 0.206482395529747, 5.07982587814331 ]
    [ -4.61471509933472, 0.18859289586544, 5.07570791244507 ]
    [ -4.61003637313843, 0.206482395529747, 5.05310440063477 ]
    [ -4.60339307785034, 0.206482380628586, 5.02437114715576 ]
    [ -4.61341524124146, 0.186005100607872, 5.05310440063477 ]
    [ -4.61218786239624, 0.17784783244133, 5.02228689193726 ]
    [ -4.61507034301758, 0.160921543836594, 5.01131963729858 ]
    [ -4.5552716255188, 0.333730667829514, 5.06998491287231 ]
    [ -4.54695463180542, 0.324846714735031, 5.04900455474854 ]
    [ -4.53905963897705, 0.316101044416428, 5.02437114715576 ]
    [ -4.55779361724854, 0.306765526533127, 5.03908395767212 ]
    [ -4.55342578887939, 0.302939385175705, 5.02437114715576 ]
    [ -4.52878475189209, 0.335117787122726, 5.03977012634277 ]
    [ -4.52372360229492, 0.33046767115593, 5.02437114715576 ]
    [ -4.41673183441162, 0.450956851243973, 5.38565587997437 ]
    [ -4.41865825653076, 0.451905280351639, 5.36916732788086 ]
    [ -4.40016460418701, 0.451078921556473, 5.38671731948853 ]
    [ -4.40016460418701, 0.453097373247147, 5.36916732788086 ]
    [ -4.37143182754517, 0.451078921556473, 5.38671731948853 ]
    [ -4.37143182754517, 0.453097373247147, 5.36916732788086 ]
    [ -4.35033273696899, 0.450956851243973, 5.38565587997437 ]
    [ -4.34614086151123, 0.451905280351639, 5.36916732788086 ]
    [ -4.42031049728394, 0.453557044267654, 5.34043455123901 ]
    [ -4.42196273803711, 0.455209285020828, 5.31170129776001 ]
    [ -4.40016460418701, 0.456401377916336, 5.34043455123901 ]
    [ -4.40016460418701, 0.459705859422684, 5.31170129776001 ]
    [ -4.42361450195312, 0.45686149597168, 5.28296852111816 ]
    [ -4.4252667427063, 0.458513736724854, 5.25423526763916 ]
    [ -4.40016460418701, 0.463009834289551, 5.28296852111816 ]
    [ -4.40016460418701, 0.466314315795898, 5.25423526763916 ]
    [ -4.37143182754517, 0.456401377916336, 5.34043455123901 ]
    [ -4.37143182754517, 0.459705859422684, 5.31170129776001 ]
    [ -4.34448862075806, 0.453557044267654, 5.34043455123901 ]
    [ -4.34021091461182, 0.45458510518074, 5.31122207641602 ]
    [ -4.37143182754517, 0.463009834289551, 5.28296852111816 ]
    [ -4.37143182754517, 0.466314315795898, 5.25423526763916 ]
    [ -4.34269857406616, 0.458375930786133, 5.28296852111816 ]
    [ -4.34269857406616, 0.461679935455322, 5.25423526763916 ]
    [ -4.42806816101074, 0.432581931352615, 5.45536661148071 ]
    [ -4.43176984786987, 0.432443171739578, 5.42949485778809 ]
    [ -4.44243478775024, 0.421150237321854, 5.45536661148071 ]
    [ -4.44326210021973, 0.421977549791336, 5.44098043441772 ]
    [ -4.40016460418701, 0.443184405565262, 5.45536661148071 ]
    [ -4.40016460418701, 0.446488410234451, 5.42663335800171 ]
    [ -4.42734479904175, 0.440684825181961, 5.39630031585693 ]
    [ -4.43302488327026, 0.440473586320877, 5.36916732788086 ]
    [ -4.40016460418701, 0.449426680803299, 5.40108346939087 ]
    [ -4.37143182754517, 0.443184405565262, 5.45536661148071 ]
    [ -4.37143182754517, 0.446488410234451, 5.42663335800171 ]
    [ -4.34269857406616, 0.438550025224686, 5.45536661148071 ]
    [ -4.34269857406616, 0.441854506731033, 5.42663335800171 ]
    [ -4.37143182754517, 0.449426680803299, 5.40108346939087 ]
    [ -4.34153270721436, 0.446123152971268, 5.39630031585693 ]
    [ -4.33177423477173, 0.447270900011063, 5.36916732788086 ]
    [ -4.43467712402344, 0.442125827074051, 5.34043455123901 ]
    [ -4.43632888793945, 0.443778067827225, 5.31170129776001 ]
    [ -4.43798112869263, 0.445429801940918, 5.28296852111816 ]
    [ -4.4396333694458, 0.447082042694092, 5.25423526763916 ]
    [ -4.33012199401855, 0.448923140764236, 5.34043455123901 ]
    [ -4.32897472381592, 0.450069934129715, 5.32048034667969 ]
    [ -4.32787322998047, 0.451171904802322, 5.30132484436035 ]
    [ -4.32681798934937, 0.452227115631104, 5.28296852111816 ]
    [ -4.32516574859619, 0.453879356384277, 5.25423526763916 ]
    [ -4.32236433029175, 0.427947551012039, 5.45536661148071 ]
    [ -4.32071208953857, 0.429599791765213, 5.42663335800171 ]
    [ -4.30799770355225, 0.413581401109695, 5.45536661148071 ]
    [ -4.30634546279907, 0.415233641862869, 5.42663335800171 ]
    [ -4.28523254394531, 0.403483420610428, 5.45536661148071 ]
    [ -4.28523254394531, 0.406787902116776, 5.42663335800171 ]
    [ -4.3190598487854, 0.431252032518387, 5.39790058135986 ]
    [ -4.31740760803223, 0.432904273271561, 5.36916732788086 ]
    [ -4.3046932220459, 0.416885882616043, 5.39790058135986 ]
    [ -4.30304145812988, 0.418537646532059, 5.36916732788086 ]
    [ -4.28523254394531, 0.410091906785965, 5.39790058135986 ]
    [ -4.28523254394531, 0.413396388292313, 5.36916732788086 ]
    [ -4.25856447219849, 0.397515803575516, 5.45536661148071 ]
    [ -4.25412178039551, 0.398149043321609, 5.42519760131836 ]
    [ -4.24185752868652, 0.393522292375565, 5.41466283798218 ]
    [ -4.25649976730347, 0.402059108018875, 5.39790058135986 ]
    [ -4.25649976730347, 0.405363589525223, 5.36916732788086 ]
    [ -4.24089384078979, 0.394485980272293, 5.39790058135986 ]
    [ -4.23924160003662, 0.396138221025467, 5.36916732788086 ]
    [ -4.24533462524414, 0.378880530595779, 5.45536661148071 ]
    [ -4.24290752410889, 0.378880530595779, 5.43426465988159 ]
    [ -4.24440574645996, 0.350147277116776, 5.45536661148071 ]
    [ -4.24244356155396, 0.350147277116776, 5.4383020401001 ]
    [ -4.24125576019287, 0.378880530595779, 5.41989803314209 ]
    [ -4.24079132080078, 0.350147277116776, 5.4239354133606 ]
    [ -4.23872566223145, 0.378880530595779, 5.39790058135986 ]
    [ -4.23542165756226, 0.378880530595779, 5.36916732788086 ]
    [ -4.23779726028442, 0.350147277116776, 5.39790058135986 ]
    [ -4.23449277877808, 0.350147277116776, 5.36916732788086 ]
    [ -4.31575584411621, 0.434556514024734, 5.34043455123901 ]
    [ -4.31405735015869, 0.436254531145096, 5.31090259552002 ]
    [ -4.30138921737671, 0.420189887285233, 5.34043455123901 ]
    [ -4.30024147033691, 0.421337634325027, 5.32048034667969 ]
    [ -4.29914045333862, 0.422438651323318, 5.30132484436035 ]
    [ -4.28523254394531, 0.416700392961502, 5.34043455123901 ]
    [ -4.2878303527832, 0.420124560594559, 5.31122207641602 ]
    [ -4.31245136260986, 0.437860488891602, 5.28296852111816 ]
    [ -4.31079912185669, 0.439512729644775, 5.25423526763916 ]
    [ -4.2878303527832, 0.423447608947754, 5.28232479095459 ]
    [ -4.28523254394531, 0.426613330841064, 5.25423526763916 ]
    [ -4.27998495101929, 0.421305686235428, 5.29147338867188 ]
    [ -4.25649976730347, 0.408667594194412, 5.34043455123901 ]
    [ -4.25649976730347, 0.41197207570076, 5.31170129776001 ]
    [ -4.23758935928345, 0.397790461778641, 5.34043455123901 ]
    [ -4.23593711853027, 0.399442702531815, 5.31170129776001 ]
    [ -4.26508331298828, 0.422407150268555, 5.27231788635254 ]
    [ -4.26136589050293, 0.423447132110596, 5.25423526763916 ]
    [ -4.25590324401855, 0.416360378265381, 5.28232479095459 ]
    [ -4.24699974060059, 0.417113304138184, 5.25423526763916 ]
    [ -4.23428535461426, 0.401094913482666, 5.28296852111816 ]
    [ -4.23263311386108, 0.40274715423584, 5.25423526763916 ]
    [ -4.23211717605591, 0.378880530595779, 5.34043455123901 ]
    [ -4.22881317138672, 0.378880530595779, 5.31170129776001 ]
    [ -4.23118877410889, 0.350147277116776, 5.34043455123901 ]
    [ -4.22788429260254, 0.350147277116776, 5.31170129776001 ]
    [ -4.22550868988037, 0.378880500793457, 5.28296852111816 ]
    [ -4.22220420837402, 0.378880500793457, 5.25423526763916 ]
    [ -4.22457981109619, 0.350147247314453, 5.28296852111816 ]
    [ -4.221275806427, 0.350147247314453, 5.25423526763916 ]
    [ -4.42691898345947, 0.460165977478027, 5.22550249099731 ]
    [ -4.43115997314453, 0.45924711227417, 5.19563293457031 ]
    [ -4.40016460418701, 0.469618320465088, 5.22550249099731 ]
    [ -4.40016460418701, 0.472048759460449, 5.19676923751831 ]
    [ -4.4276967048645, 0.460943698883057, 5.16803646087646 ]
    [ -4.42604446411133, 0.459291458129883, 5.13930320739746 ]
    [ -4.40016460418701, 0.471174240112305, 5.16803646087646 ]
    [ -4.40016460418701, 0.467870235443115, 5.13930320739746 ]
    [ -4.37143182754517, 0.469618320465088, 5.22550249099731 ]
    [ -4.37143182754517, 0.472048759460449, 5.19676923751831 ]
    [ -4.34269857406616, 0.46498441696167, 5.22550249099731 ]
    [ -4.34269857406616, 0.467414379119873, 5.19676923751831 ]
    [ -4.37143182754517, 0.471174240112305, 5.16803646087646 ]
    [ -4.37143182754517, 0.467870235443115, 5.13930320739746 ]
    [ -4.34269857406616, 0.466540336608887, 5.16803646087646 ]
    [ -4.34269857406616, 0.463235855102539, 5.13930320739746 ]
    [ -4.42165613174438, 0.455881118774414, 5.11856555938721 ]
    [ -4.40016460418701, 0.458465099334717, 5.11537981033325 ]
    [ -4.37143182754517, 0.458465099334717, 5.11537981033325 ]
    [ -4.34269857406616, 0.456148147583008, 5.11802673339844 ]
    [ -4.44128561019897, 0.448734283447266, 5.22550249099731 ]
    [ -4.4426531791687, 0.450101852416992, 5.19563293457031 ]
    [ -4.442063331604, 0.449512004852295, 5.16803646087646 ]
    [ -4.44041109085083, 0.447859764099121, 5.13930320739746 ]
    [ -4.43029928207397, 0.443478584289551, 5.10962057113647 ]
    [ -4.42889785766602, 0.429143399000168, 5.08978796005249 ]
    [ -4.42889785766602, 0.41539666056633, 5.07542133331299 ]
    [ -4.40016460418701, 0.446517467498779, 5.10101318359375 ]
    [ -4.40016460418701, 0.432151287794113, 5.08528423309326 ]
    [ -4.40016460418701, 0.419080704450607, 5.07091760635376 ]
    [ -4.42877769470215, 0.400023907423019, 5.05192565917969 ]
    [ -4.41912031173706, 0.394164055585861, 5.03740406036377 ]
    [ -4.40016460418701, 0.407526940107346, 5.05310440063477 ]
    [ -4.40016460418701, 0.396059483289719, 5.03464889526367 ]
    [ -4.43827533721924, 0.391854733228683, 5.04156160354614 ]
    [ -4.42877769470215, 0.38445708155632, 5.02644395828247 ]
    [ -4.40016460418701, 0.386176556348801, 5.02028274536133 ]
    [ -4.37143182754517, 0.446517467498779, 5.10101318359375 ]
    [ -4.37143182754517, 0.432151287794113, 5.08665370941162 ]
    [ -4.37143182754517, 0.418920010328293, 5.07228755950928 ]
    [ -4.34269857406616, 0.441529750823975, 5.10366010665894 ]
    [ -4.34269857406616, 0.427162647247314, 5.09241437911987 ]
    [ -4.34269857406616, 0.416189163923264, 5.07804822921753 ]
    [ -4.37143182754517, 0.409864395856857, 5.05310440063477 ]
    [ -4.37143182754517, 0.398557633161545, 5.03047323226929 ]
    [ -4.34269857406616, 0.406937092542648, 5.05310440063477 ]
    [ -4.34004735946655, 0.397382706403732, 5.02310371398926 ]
    [ -4.37143182754517, 0.389049023389816, 5.01610708236694 ]
    [ -4.34785747528076, 0.391405552625656, 5.01268100738525 ]
    [ -4.32351350784302, 0.455531597137451, 5.22550249099731 ]
    [ -4.32229852676392, 0.456746578216553, 5.19676923751831 ]
    [ -4.32273578643799, 0.456309795379639, 5.16803646087646 ]
    [ -4.32438802719116, 0.454657554626465, 5.13930320739746 ]
    [ -4.32625341415405, 0.452791690826416, 5.12209463119507 ]
    [ -4.30914688110352, 0.441164970397949, 5.22550249099731 ]
    [ -4.30793190002441, 0.442379951477051, 5.19676923751831 ]
    [ -4.28523254394531, 0.429917812347412, 5.22550249099731 ]
    [ -4.28523254394531, 0.432347774505615, 5.19676923751831 ]
    [ -4.30836915969849, 0.441942691802979, 5.16803646087646 ]
    [ -4.31002140045166, 0.440290451049805, 5.13930320739746 ]
    [ -4.28523254394531, 0.431473255157471, 5.16803646087646 ]
    [ -4.28523254394531, 0.428168773651123, 5.13930320739746 ]
    [ -4.25971412658691, 0.425098896026611, 5.22550249099731 ]
    [ -4.25849914550781, 0.426314353942871, 5.19676923751831 ]
    [ -4.24534749984741, 0.418765544891357, 5.22550249099731 ]
    [ -4.24413251876831, 0.419980525970459, 5.19676923751831 ]
    [ -4.23098087310791, 0.404399394989014, 5.22550249099731 ]
    [ -4.22976589202881, 0.405613899230957, 5.19676923751831 ]
    [ -4.25893592834473, 0.425877094268799, 5.16803646087646 ]
    [ -4.26158046722412, 0.424224853515625, 5.13930320739746 ]
    [ -4.24456930160522, 0.419543743133545, 5.16803646087646 ]
    [ -4.24721384048462, 0.415660858154297, 5.13930320739746 ]
    [ -4.23020315170288, 0.405177116394043, 5.16803646087646 ]
    [ -4.23517036437988, 0.401294708251953, 5.13930320739746 ]
    [ -4.21890020370483, 0.378880500793457, 5.22550249099731 ]
    [ -4.21647024154663, 0.378880500793457, 5.19676923751831 ]
    [ -4.21797132492065, 0.350147247314453, 5.22550249099731 ]
    [ -4.21554136276245, 0.350147247314453, 5.19676923751831 ]
    [ -4.21734428405762, 0.378880500793457, 5.16803646087646 ]
    [ -4.22396373748779, 0.378880500793457, 5.13930320739746 ]
    [ -4.2164158821106, 0.350147247314453, 5.16803646087646 ]
    [ -4.21972036361694, 0.350147247314453, 5.13930320739746 ]
    [ -4.31762409210205, 0.432662010192871, 5.11153650283813 ]
    [ -4.32815027236938, 0.422109603881836, 5.09611129760742 ]
    [ -4.30899477005005, 0.416799068450928, 5.10097885131836 ]
    [ -4.31672954559326, 0.411558598279953, 5.08465480804443 ]
    [ -4.28523254394531, 0.424248218536377, 5.12048149108887 ]
    [ -4.28523254394531, 0.411291599273682, 5.10611534118652 ]
    [ -4.28551292419434, 0.397609680891037, 5.08412504196167 ]
    [ -4.31201124191284, 0.398969620466232, 5.05173444747925 ]
    [ -4.32065200805664, 0.395230263471603, 5.02437114715576 ]
    [ -4.29527759552002, 0.395613640546799, 5.06039905548096 ]
    [ -4.27612257003784, 0.388773888349533, 5.07607221603394 ]
    [ -4.3011302947998, 0.391943901777267, 5.04124355316162 ]
    [ -4.3062858581543, 0.387556999921799, 5.02437114715576 ]
    [ -4.28551292419434, 0.384108990430832, 5.05173444747925 ]
    [ -4.28578329086304, 0.371530026197433, 5.02710056304932 ]
    [ -4.27657270431519, 0.35965821146965, 5.01934289932251 ]
    [ -4.26588773727417, 0.42292594909668, 5.12379932403564 ]
    [ -4.25850105285645, 0.404742240905762, 5.11435604095459 ]
    [ -4.2702693939209, 0.393754482269287, 5.09522771835327 ]
    [ -4.24025249481201, 0.3965744972229, 5.12406826019287 ]
    [ -4.25111436843872, 0.386348247528076, 5.10491275787354 ]
    [ -4.25789403915405, 0.377983540296555, 5.08369493484497 ]
    [ -4.24551820755005, 0.361942261457443, 5.07216215133667 ]
    [ -4.23473691940308, 0.377614498138428, 5.11292266845703 ]
    [ -4.23860740661621, 0.367192715406418, 5.09131717681885 ]
    [ -4.22474431991577, 0.350147247314453, 5.11057043075562 ]
    [ -4.23369598388672, 0.351477593183517, 5.08177852630615 ]
    [ -4.26611185073853, 0.368435829877853, 5.05310440063477 ]
    [ -4.27071952819824, 0.364638298749924, 5.03849840164185 ]
    [ -4.25174522399902, 0.35671803355217, 5.05310440063477 ]
    [ -4.25844097137451, 0.348597019910812, 5.0274395942688 ]
    [ -4.23686218261719, 0.342351883649826, 5.05310440063477 ]
    [ -4.23982286453247, 0.337536305189133, 5.03553581237793 ]
    [ -4.24440574645996, 0.321414023637772, 5.45536661148071 ]
    [ -4.24244356155396, 0.321414023637772, 5.4383020401001 ]
    [ -4.24440574645996, 0.292681246995926, 5.45536661148071 ]
    [ -4.24244356155396, 0.292681246995926, 5.4383020401001 ]
    [ -4.24079132080078, 0.321414023637772, 5.4239354133606 ]
    [ -4.24079132080078, 0.292681246995926, 5.4239354133606 ]
    [ -4.23779726028442, 0.321414023637772, 5.39790058135986 ]
    [ -4.23449277877808, 0.321414023637772, 5.36916732788086 ]
    [ -4.23779726028442, 0.292681246995926, 5.39790058135986 ]
    [ -4.23449277877808, 0.292681246995926, 5.36916732788086 ]
    [ -4.24440574645996, 0.26394847035408, 5.45536661148071 ]
    [ -4.24244356155396, 0.26394847035408, 5.4383020401001 ]
    [ -4.24326944351196, 0.236548945307732, 5.45536661148071 ]
    [ -4.24234008789062, 0.241444155573845, 5.43920135498047 ]
    [ -4.24079132080078, 0.26394847035408, 5.4239354133606 ]
    [ -4.24079895019531, 0.222182795405388, 5.45536661148071 ]
    [ -4.23920726776123, 0.233205825090408, 5.42842769622803 ]
    [ -4.23779726028442, 0.26394847035408, 5.39790058135986 ]
    [ -4.23449277877808, 0.26394847035408, 5.36916732788086 ]
    [ -4.23532676696777, 0.235215216875076, 5.39790058135986 ]
    [ -4.23202228546143, 0.235215216875076, 5.36916732788086 ]
    [ -4.23118877410889, 0.321414023637772, 5.34043455123901 ]
    [ -4.22788429260254, 0.321414023637772, 5.31170129776001 ]
    [ -4.23118877410889, 0.292681246995926, 5.34043455123901 ]
    [ -4.22788429260254, 0.292681246995926, 5.31170129776001 ]
    [ -4.22457981109619, 0.321413993835449, 5.28296852111816 ]
    [ -4.221275806427, 0.321413993835449, 5.25423526763916 ]
    [ -4.22457981109619, 0.292681217193604, 5.28296852111816 ]
    [ -4.221275806427, 0.292681217193604, 5.25423526763916 ]
    [ -4.23118877410889, 0.26394847035408, 5.34043455123901 ]
    [ -4.22788429260254, 0.26394847035408, 5.31170129776001 ]
    [ -4.22871780395508, 0.235215216875076, 5.34043455123901 ]
    [ -4.22541379928589, 0.235215201973915, 5.31170129776001 ]
    [ -4.22457981109619, 0.263948440551758, 5.28296852111816 ]
    [ -4.221275806427, 0.263948440551758, 5.25423526763916 ]
    [ -4.22210931777954, 0.235215201973915, 5.28296852111816 ]
    [ -4.21880483627319, 0.235215201973915, 5.25423526763916 ]
    [ -4.22643280029297, 0.207816645503044, 5.45536661148071 ]
    [ -4.22478055953979, 0.209468394517899, 5.42663335800171 ]
    [ -4.22312831878662, 0.211120635271072, 5.39790058135986 ]
    [ -4.22147607803345, 0.212772876024246, 5.36916732788086 ]
    [ -4.21982383728027, 0.21442511677742, 5.34043455123901 ]
    [ -4.2181715965271, 0.216077342629433, 5.31170129776001 ]
    [ -4.21651935577393, 0.217729583382607, 5.28296852111816 ]
    [ -4.21486711502075, 0.21938182413578, 5.25423526763916 ]
    [ -4.21797132492065, 0.321413993835449, 5.22550249099731 ]
    [ -4.21554136276245, 0.321413993835449, 5.19676923751831 ]
    [ -4.21797132492065, 0.292681217193604, 5.22550249099731 ]
    [ -4.21554136276245, 0.292681217193604, 5.19676923751831 ]
    [ -4.2164158821106, 0.321413993835449, 5.16803646087646 ]
    [ -4.21972036361694, 0.321413993835449, 5.13930320739746 ]
    [ -4.2164158821106, 0.292681217193604, 5.16803646087646 ]
    [ -4.21972036361694, 0.292681217193604, 5.13930320739746 ]
    [ -4.21797132492065, 0.263948440551758, 5.22550249099731 ]
    [ -4.21554136276245, 0.263948440551758, 5.19676923751831 ]
    [ -4.21548509597778, 0.232746601104736, 5.22614669799805 ]
    [ -4.21447086334229, 0.236615657806396, 5.19676923751831 ]
    [ -4.2164158821106, 0.263948440551758, 5.16803646087646 ]
    [ -4.21971988677979, 0.263948440551758, 5.13930320739746 ]
    [ -4.2149076461792, 0.236178398132324, 5.16803646087646 ]
    [ -4.21653461456299, 0.232396602630615, 5.14169979095459 ]
    [ -4.22302436828613, 0.321413993835449, 5.11057043075562 ]
    [ -4.22632884979248, 0.321413964033127, 5.08183717727661 ]
    [ -4.22302436828613, 0.292681217193604, 5.11057043075562 ]
    [ -4.22632884979248, 0.292681187391281, 5.08183717727661 ]
    [ -4.24616193771362, 0.332352608442307, 5.01638078689575 ]
    [ -4.23061227798462, 0.321413964033127, 5.05310440063477 ]
    [ -4.23706865310669, 0.322230786085129, 5.02532339096069 ]
    [ -4.22963333129883, 0.292681187391281, 5.05310440063477 ]
    [ -4.23293781280518, 0.292681187391281, 5.02437114715576 ]
    [ -4.22302436828613, 0.263948440551758, 5.11057043075562 ]
    [ -4.22632884979248, 0.263948410749435, 5.08183717727661 ]
    [ -4.22055435180664, 0.235215172171593, 5.11057043075562 ]
    [ -4.22385883331299, 0.235215172171593, 5.08183717727661 ]
    [ -4.22963333129883, 0.263948410749435, 5.05310440063477 ]
    [ -4.23293733596802, 0.263948410749435, 5.02437114715576 ]
    [ -4.22716331481934, 0.235215172171593, 5.05310440063477 ]
    [ -4.23046731948853, 0.235215157270432, 5.02437114715576 ]
    [ -4.21382713317871, 0.220421314239502, 5.2361536026001 ]
    [ -4.21441078186035, 0.219838604331017, 5.13371992111206 ]
    [ -4.21574211120605, 0.218507274985313, 5.11057043075562 ]
    [ -4.21739435195923, 0.21685503423214, 5.08183717727661 ]
    [ -4.2190465927124, 0.215202793478966, 5.05310440063477 ]
    [ -4.22069883346558, 0.213551014661789, 5.02437114715576 ]
    [ -4.62259817123413, 0.0915504023432732, 5.53647661209106 ]
    [ -4.62259817123413, 0.0628171488642693, 5.53647661209106 ]
    [ -4.63118600845337, 0.0915504023432732, 5.51283264160156 ]
    [ -4.63449048995972, 0.0915503948926926, 5.48409986495972 ]
    [ -4.63118600845337, 0.0628171488642693, 5.51283264160156 ]
    [ -4.63449048995972, 0.0628171414136887, 5.48409986495972 ]
    [ -4.62259817123413, 0.0340838953852654, 5.53647661209106 ]
    [ -4.62259817123413, 0.00535111874341965, 5.53647661209106 ]
    [ -4.63118600845337, 0.0340838916599751, 5.51283264160156 ]
    [ -4.63449048995972, 0.0340838879346848, 5.48409986495972 ]
    [ -4.63118600845337, 0.00535111548379064, 5.51283264160156 ]
    [ -4.63449048995972, 0.00535111082717776, 5.48409986495972 ]
    [ -4.60129594802856, 0.0915504023432732, 5.54575347900391 ]
    [ -4.60129594802856, 0.0628171488642693, 5.54575347900391 ]
    [ -4.57256269454956, 0.0915504023432732, 5.54575347900391 ]
    [ -4.57256269454956, 0.0628171488642693, 5.54575347900391 ]
    [ -4.60129594802856, 0.0340838953852654, 5.54575347900391 ]
    [ -4.60129594802856, 0.00535112014040351, 5.54575347900391 ]
    [ -4.57256269454956, 0.0340838953852654, 5.54575347900391 ]
    [ -4.57256269454956, 0.00535112014040351, 5.54575347900391 ]
    [ -4.62259817123413, -0.0233816578984261, 5.53647661209106 ]
    [ -4.62198066711426, -0.05211491137743, 5.53647661209106 ]
    [ -4.63118600845337, -0.0233816616237164, 5.51283264160156 ]
    [ -4.63449048995972, -0.0233816653490067, 5.48409986495972 ]
    [ -4.62995052337646, -0.0521149151027203, 5.51283264160156 ]
    [ -4.63325500488281, -0.0521149188280106, 5.48409986495972 ]
    [ -4.61946249008179, -0.0702819302678108, 5.53338384628296 ]
    [ -4.62218856811523, -0.0730080083012581, 5.51283264160156 ]
    [ -4.62384080886841, -0.0746602565050125, 5.48409986495972 ]
    [ -4.60129594802856, -0.0233816560357809, 5.54575347900391 ]
    [ -4.60129594802856, -0.05211491137743, 5.54575347900391 ]
    [ -4.57256269454956, -0.0233816560357809, 5.54575347900391 ]
    [ -4.57256269454956, -0.05211491137743, 5.54575347900391 ]
    [ -4.60070276260376, -0.0802549794316292, 5.53833198547363 ]
    [ -4.59008121490479, -0.10958094149828, 5.53445959091187 ]
    [ -4.57256269454956, -0.0808481648564339, 5.54575347900391 ]
    [ -4.57256269454956, -0.10958094149828, 5.54373693466187 ]
    [ -4.60782289505005, -0.08737463504076, 5.51283264160156 ]
    [ -4.60947465896606, -0.0890268832445145, 5.48409986495972 ]
    [ -4.59488534927368, -0.10958094149828, 5.51283264160156 ]
    [ -4.59818935394287, -0.10958094894886, 5.48409986495972 ]
    [ -4.54382991790771, 0.0915504023432732, 5.54575347900391 ]
    [ -4.54382991790771, 0.0628171488642693, 5.54575347900391 ]
    [ -4.51509666442871, 0.0915504023432732, 5.54575347900391 ]
    [ -4.51509666442871, 0.0628171488642693, 5.54575347900391 ]
    [ -4.54382991790771, 0.0340838953852654, 5.54575347900391 ]
    [ -4.54382991790771, 0.00535112014040351, 5.54575347900391 ]
    [ -4.51509666442871, 0.0340838953852654, 5.54575347900391 ]
    [ -4.51509666442871, 0.00535112014040351, 5.54575347900391 ]
    [ -4.48636388778687, 0.0915504023432732, 5.54575347900391 ]
    [ -4.48636388778687, 0.0628171488642693, 5.54575347900391 ]
    [ -4.45763063430786, 0.0915504023432732, 5.54575347900391 ]
    [ -4.45763063430786, 0.0628171488642693, 5.54575347900391 ]
    [ -4.48636388778687, 0.0340838953852654, 5.54575347900391 ]
    [ -4.48636388778687, 0.00535112014040351, 5.54575347900391 ]
    [ -4.45763063430786, 0.0340838953852654, 5.54575347900391 ]
    [ -4.45763063430786, 0.00535112014040351, 5.54575347900391 ]
    [ -4.54382991790771, -0.0233816560357809, 5.54575347900391 ]
    [ -4.54382991790771, -0.05211491137743, 5.54575347900391 ]
    [ -4.51509666442871, -0.0233816560357809, 5.54575347900391 ]
    [ -4.51509666442871, -0.05211491137743, 5.54575347900391 ]
    [ -4.54382991790771, -0.0808481648564339, 5.54575347900391 ]
    [ -4.54382991790771, -0.10958094149828, 5.54575347900391 ]
    [ -4.51509666442871, -0.0808481648564339, 5.54575347900391 ]
    [ -4.51509666442871, -0.10958094149828, 5.54575347900391 ]
    [ -4.48636388778687, -0.0233816560357809, 5.54575347900391 ]
    [ -4.48636388778687, -0.05211491137743, 5.54575347900391 ]
    [ -4.45763063430786, -0.0233816560357809, 5.54575347900391 ]
    [ -4.45763063430786, -0.05211491137743, 5.54575347900391 ]
    [ -4.48636388778687, -0.0808481648564339, 5.54575347900391 ]
    [ -4.48636388778687, -0.10958094149828, 5.54575347900391 ]
    [ -4.45763063430786, -0.0808481648564339, 5.54575347900391 ]
    [ -4.45763063430786, -0.10958094149828, 5.54575347900391 ]
    [ -4.61802053451538, -0.179055646061897, 5.53338384628296 ]
    [ -4.62002563476562, -0.177050068974495, 5.51283264160156 ]
    [ -4.6216778755188, -0.175397828221321, 5.48409986495972 ]
    [ -4.64675378799438, -0.207787945866585, 5.53338384628296 ]
    [ -4.65279912948608, -0.224512994289398, 5.53647661209106 ]
    [ -4.62857055664062, -0.197238385677338, 5.53833198547363 ]
    [ -4.63002872467041, -0.224512994289398, 5.54575347900391 ]
    [ -4.64875888824463, -0.205783322453499, 5.51283264160156 ]
    [ -4.6504111289978, -0.204131081700325, 5.48409986495972 ]
    [ -4.6646876335144, -0.225310280919075, 5.51189279556274 ]
    [ -4.6647777557373, -0.218496754765511, 5.48409986495972 ]
    [ -4.63439226150513, -0.191416695713997, 5.51283264160156 ]
    [ -4.63604402542114, -0.189764454960823, 5.48409986495972 ]
    [ -4.58899974822998, -0.138313725590706, 5.53445959091187 ]
    [ -4.59983777999878, -0.168505609035492, 5.53833198547363 ]
    [ -4.57256269454956, -0.138313710689545, 5.54373693466187 ]
    [ -4.57256269454956, -0.167046964168549, 5.54575347900391 ]
    [ -4.59272241592407, -0.138313725590706, 5.51283264160156 ]
    [ -4.59602642059326, -0.138313725590706, 5.48409986495972 ]
    [ -4.60565948486328, -0.162683919072151, 5.51283264160156 ]
    [ -4.60731172561646, -0.161031678318977, 5.48409986495972 ]
    [ -4.60129594802856, -0.195780217647552, 5.54575347900391 ]
    [ -4.60129594802856, -0.224512994289398, 5.54575347900391 ]
    [ -4.57256269454956, -0.195780217647552, 5.54575347900391 ]
    [ -4.57256269454956, -0.224512994289398, 5.54575347900391 ]
    [ -4.65766572952271, -0.253246247768402, 5.53647661209106 ]
    [ -4.65766572952271, -0.281979024410248, 5.53647661209106 ]
    [ -4.63002872467041, -0.253246247768402, 5.54575347900391 ]
    [ -4.63002872467041, -0.281979024410248, 5.54575347900391 ]
    [ -4.67203235626221, -0.253246247768402, 5.51766586303711 ]
    [ -4.67203235626221, -0.281979024410248, 5.51766586303711 ]
    [ -4.65766572952271, -0.310711801052094, 5.53647661209106 ]
    [ -4.65766572952271, -0.339445054531097, 5.53647661209106 ]
    [ -4.63002872467041, -0.310711801052094, 5.54575347900391 ]
    [ -4.63002872467041, -0.339445054531097, 5.54575347900391 ]
    [ -4.67203235626221, -0.310711801052094, 5.51766586303711 ]
    [ -4.67203235626221, -0.339445054531097, 5.51766586303711 ]
    [ -4.60129594802856, -0.253246247768402, 5.54575347900391 ]
    [ -4.60129594802856, -0.281979024410248, 5.54575347900391 ]
    [ -4.57256269454956, -0.253246247768402, 5.54575347900391 ]
    [ -4.57256269454956, -0.281979024410248, 5.54575347900391 ]
    [ -4.60129594802856, -0.310711801052094, 5.54575347900391 ]
    [ -4.60129594802856, -0.339445054531097, 5.54575347900391 ]
    [ -4.57256269454956, -0.310711801052094, 5.54575347900391 ]
    [ -4.57256269454956, -0.339445054531097, 5.54575347900391 ]
    [ -4.54382991790771, -0.138313710689545, 5.54575347900391 ]
    [ -4.54382991790771, -0.167046964168549, 5.54575347900391 ]
    [ -4.51509666442871, -0.138313710689545, 5.54575347900391 ]
    [ -4.51509666442871, -0.167046964168549, 5.54575347900391 ]
    [ -4.54382991790771, -0.195780217647552, 5.54575347900391 ]
    [ -4.54382991790771, -0.224512994289398, 5.54575347900391 ]
    [ -4.51509666442871, -0.195780217647552, 5.54575347900391 ]
    [ -4.51509666442871, -0.224512994289398, 5.54575347900391 ]
    [ -4.48636388778687, -0.138313710689545, 5.54575347900391 ]
    [ -4.48636388778687, -0.167046964168549, 5.54575347900391 ]
    [ -4.45763063430786, -0.138313710689545, 5.54575347900391 ]
    [ -4.45763063430786, -0.167046964168549, 5.54575347900391 ]
    [ -4.48636388778687, -0.195780217647552, 5.54575347900391 ]
    [ -4.48636388778687, -0.224512994289398, 5.54575347900391 ]
    [ -4.45763063430786, -0.195780217647552, 5.54575347900391 ]
    [ -4.45763063430786, -0.224512994289398, 5.54575347900391 ]
    [ -4.54382991790771, -0.253246247768402, 5.54575347900391 ]
    [ -4.54382991790771, -0.281979024410248, 5.54575347900391 ]
    [ -4.51509666442871, -0.253246247768402, 5.54575347900391 ]
    [ -4.51509666442871, -0.281979024410248, 5.54575347900391 ]
    [ -4.54382991790771, -0.310711801052094, 5.54575347900391 ]
    [ -4.54382991790771, -0.339445054531097, 5.54575347900391 ]
    [ -4.51509666442871, -0.310711801052094, 5.54575347900391 ]
    [ -4.51509666442871, -0.339445054531097, 5.54575347900391 ]
    [ -4.48636388778687, -0.253246247768402, 5.54575347900391 ]
    [ -4.48636388778687, -0.281979024410248, 5.54575347900391 ]
    [ -4.45763063430786, -0.253246247768402, 5.54575347900391 ]
    [ -4.45763063430786, -0.281979024410248, 5.54575347900391 ]
    [ -4.48636388778687, -0.310711801052094, 5.54575347900391 ]
    [ -4.48636388778687, -0.339445054531097, 5.54575347900391 ]
    [ -4.45763063430786, -0.310711801052094, 5.54575347900391 ]
    [ -4.45763063430786, -0.339445054531097, 5.54575347900391 ]
    [ -4.42889785766602, 0.0915504023432732, 5.54575347900391 ]
    [ -4.42889785766602, 0.0628171488642693, 5.54575347900391 ]
    [ -4.40016460418701, 0.0915504023432732, 5.54575347900391 ]
    [ -4.40016460418701, 0.0628171488642693, 5.54575347900391 ]
    [ -4.42889785766602, 0.0340838953852654, 5.54575347900391 ]
    [ -4.42889785766602, 0.00535112014040351, 5.54575347900391 ]
    [ -4.40016460418701, 0.0340838953852654, 5.54575347900391 ]
    [ -4.40016460418701, 0.00535112014040351, 5.54575347900391 ]
    [ -4.37143182754517, 0.0915504023432732, 5.54575347900391 ]
    [ -4.37143182754517, 0.0628171488642693, 5.54575347900391 ]
    [ -4.34269857406616, 0.0915504023432732, 5.54575347900391 ]
    [ -4.34269857406616, 0.0628171488642693, 5.54575347900391 ]
    [ -4.37143182754517, 0.0340838953852654, 5.54575347900391 ]
    [ -4.37143182754517, 0.00535112014040351, 5.54575347900391 ]
    [ -4.34269857406616, 0.0340838953852654, 5.54575347900391 ]
    [ -4.34269857406616, 0.00535112014040351, 5.54575347900391 ]
    [ -4.42889785766602, -0.0233816560357809, 5.54575347900391 ]
    [ -4.42889785766602, -0.05211491137743, 5.54575347900391 ]
    [ -4.40016460418701, -0.0233816560357809, 5.54575347900391 ]
    [ -4.40016460418701, -0.05211491137743, 5.54575347900391 ]
    [ -4.42889785766602, -0.0808481648564339, 5.54575347900391 ]
    [ -4.42889785766602, -0.10958094149828, 5.54575347900391 ]
    [ -4.40016460418701, -0.0808481648564339, 5.54575347900391 ]
    [ -4.40016460418701, -0.10958094149828, 5.54575347900391 ]
    [ -4.37143182754517, -0.0233816560357809, 5.54575347900391 ]
    [ -4.37143182754517, -0.05211491137743, 5.54575347900391 ]
    [ -4.34269857406616, -0.0233816560357809, 5.54575347900391 ]
    [ -4.34269857406616, -0.05211491137743, 5.54575347900391 ]
    [ -4.37143182754517, -0.0808481648564339, 5.54575347900391 ]
    [ -4.37143182754517, -0.10958094149828, 5.54575347900391 ]
    [ -4.34269857406616, -0.0808481648564339, 5.54575347900391 ]
    [ -4.34269857406616, -0.10958094149828, 5.54575347900391 ]
    [ -4.31396579742432, 0.0915504023432732, 5.54575347900391 ]
    [ -4.31396579742432, 0.0628171488642693, 5.54575347900391 ]
    [ -4.28523254394531, 0.0915504023432732, 5.54575347900391 ]
    [ -4.28523254394531, 0.0628171488642693, 5.54575347900391 ]
    [ -4.31396579742432, 0.0340838953852654, 5.54575347900391 ]
    [ -4.31396579742432, 0.00535112014040351, 5.54575347900391 ]
    [ -4.28523254394531, 0.0340838953852654, 5.54575347900391 ]
    [ -4.28523254394531, 0.00535112014040351, 5.54575347900391 ]
    [ -4.25649976730347, 0.0915504023432732, 5.54575347900391 ]
    [ -4.25649976730347, 0.0628171488642693, 5.54575347900391 ]
    [ -4.22776651382446, 0.0915504023432732, 5.54575347900391 ]
    [ -4.22776651382446, 0.0628171488642693, 5.54575347900391 ]
    [ -4.25649976730347, 0.0340838953852654, 5.54575347900391 ]
    [ -4.25649976730347, 0.00535112014040351, 5.54575347900391 ]
    [ -4.22776651382446, 0.0340838953852654, 5.54575347900391 ]
    [ -4.22776651382446, 0.00535112014040351, 5.54575347900391 ]
    [ -4.31396579742432, -0.0233816560357809, 5.54575347900391 ]
    [ -4.31396579742432, -0.05211491137743, 5.54575347900391 ]
    [ -4.28523254394531, -0.0233816560357809, 5.54575347900391 ]
    [ -4.28523254394531, -0.05211491137743, 5.54575347900391 ]
    [ -4.31396579742432, -0.0808481648564339, 5.54575347900391 ]
    [ -4.31396579742432, -0.10958094149828, 5.54575347900391 ]
    [ -4.28523254394531, -0.0808481648564339, 5.54575347900391 ]
    [ -4.28523254394531, -0.10958094149828, 5.54575347900391 ]
    [ -4.25649976730347, -0.0233816560357809, 5.54575347900391 ]
    [ -4.25649976730347, -0.05211491137743, 5.54575347900391 ]
    [ -4.22776651382446, -0.0233816560357809, 5.54575347900391 ]
    [ -4.22776651382446, -0.05211491137743, 5.54575347900391 ]
    [ -4.25649976730347, -0.0808481648564339, 5.54575347900391 ]
    [ -4.25649976730347, -0.10958094149828, 5.54575347900391 ]
    [ -4.22776651382446, -0.0808481648564339, 5.54575347900391 ]
    [ -4.22776651382446, -0.10958094149828, 5.54575347900391 ]
    [ -4.42889785766602, -0.138313710689545, 5.54575347900391 ]
    [ -4.42889785766602, -0.167046964168549, 5.54575347900391 ]
    [ -4.40016460418701, -0.138313710689545, 5.54575347900391 ]
    [ -4.40016460418701, -0.167046964168549, 5.54575347900391 ]
    [ -4.42889785766602, -0.195780217647552, 5.54575347900391 ]
    [ -4.42889785766602, -0.224512994289398, 5.54575347900391 ]
    [ -4.40016460418701, -0.195780217647552, 5.54575347900391 ]
    [ -4.40016460418701, -0.224512994289398, 5.54575347900391 ]
    [ -4.37143182754517, -0.138313710689545, 5.54575347900391 ]
    [ -4.37143182754517, -0.167046964168549, 5.54575347900391 ]
    [ -4.34269857406616, -0.138313710689545, 5.54575347900391 ]
    [ -4.34269857406616, -0.167046964168549, 5.54575347900391 ]
    [ -4.37143182754517, -0.195780217647552, 5.54575347900391 ]
    [ -4.37143182754517, -0.224512994289398, 5.54575347900391 ]
    [ -4.34269857406616, -0.195780217647552, 5.54575347900391 ]
    [ -4.34269857406616, -0.224512994289398, 5.54575347900391 ]
    [ -4.42889785766602, -0.253246247768402, 5.54575347900391 ]
    [ -4.42889785766602, -0.281979024410248, 5.54575347900391 ]
    [ -4.40016460418701, -0.253246247768402, 5.54575347900391 ]
    [ -4.40016460418701, -0.281979024410248, 5.54575347900391 ]
    [ -4.42889785766602, -0.310711801052094, 5.54575347900391 ]
    [ -4.42889785766602, -0.339445054531097, 5.54575347900391 ]
    [ -4.40016460418701, -0.310711801052094, 5.54575347900391 ]
    [ -4.40016460418701, -0.339445054531097, 5.54575347900391 ]
    [ -4.37143182754517, -0.253246247768402, 5.54575347900391 ]
    [ -4.37143182754517, -0.281979024410248, 5.54575347900391 ]
    [ -4.34269857406616, -0.253246247768402, 5.54575347900391 ]
    [ -4.34269857406616, -0.281979024410248, 5.54575347900391 ]
    [ -4.37143182754517, -0.310711801052094, 5.54575347900391 ]
    [ -4.37143182754517, -0.339445054531097, 5.54575347900391 ]
    [ -4.34269857406616, -0.310711801052094, 5.54575347900391 ]
    [ -4.34269857406616, -0.339445054531097, 5.54575347900391 ]
    [ -4.31396579742432, -0.138313710689545, 5.54575347900391 ]
    [ -4.31396579742432, -0.167046964168549, 5.54575347900391 ]
    [ -4.28523254394531, -0.138313710689545, 5.54575347900391 ]
    [ -4.28523254394531, -0.167046964168549, 5.54575347900391 ]
    [ -4.31396579742432, -0.195780217647552, 5.54575347900391 ]
    [ -4.31396579742432, -0.224512994289398, 5.54575347900391 ]
    [ -4.28523254394531, -0.195780217647552, 5.54575347900391 ]
    [ -4.28523254394531, -0.224512994289398, 5.54575347900391 ]
    [ -4.25649976730347, -0.138313710689545, 5.54575347900391 ]
    [ -4.25649976730347, -0.167046964168549, 5.54575347900391 ]
    [ -4.22776651382446, -0.138313710689545, 5.54575347900391 ]
    [ -4.22776651382446, -0.167046964168549, 5.54575347900391 ]
    [ -4.25649976730347, -0.195780217647552, 5.54575347900391 ]
    [ -4.25649976730347, -0.224512994289398, 5.54575347900391 ]
    [ -4.22776651382446, -0.195780217647552, 5.54575347900391 ]
    [ -4.22776651382446, -0.224512994289398, 5.54575347900391 ]
    [ -4.31396579742432, -0.253246247768402, 5.54575347900391 ]
    [ -4.31396579742432, -0.281979024410248, 5.54575347900391 ]
    [ -4.28523254394531, -0.253246247768402, 5.54575347900391 ]
    [ -4.28523254394531, -0.281979024410248, 5.54575347900391 ]
    [ -4.31396579742432, -0.310711801052094, 5.54575347900391 ]
    [ -4.31396579742432, -0.339445054531097, 5.54575347900391 ]
    [ -4.28523254394531, -0.310711801052094, 5.54575347900391 ]
    [ -4.28523254394531, -0.339445054531097, 5.54575347900391 ]
    [ -4.25649976730347, -0.253246247768402, 5.54575347900391 ]
    [ -4.25649976730347, -0.281979024410248, 5.54575347900391 ]
    [ -4.22776651382446, -0.253246247768402, 5.54575347900391 ]
    [ -4.22776651382446, -0.281979024410248, 5.54575347900391 ]
    [ -4.25649976730347, -0.310711801052094, 5.54575347900391 ]
    [ -4.25649976730347, -0.339445054531097, 5.54575347900391 ]
    [ -4.22776651382446, -0.310711801052094, 5.54575347900391 ]
    [ -4.22776651382446, -0.339445054531097, 5.54575347900391 ]
    [ -4.63779497146606, 0.091550387442112, 5.45536661148071 ]
    [ -4.64109945297241, 0.091550387442112, 5.42663335800171 ]
    [ -4.63779497146606, 0.0628171339631081, 5.45536661148071 ]
    [ -4.64109945297241, 0.0628171339631081, 5.42663335800171 ]
    [ -4.64522552490234, 0.0915503799915314, 5.39075374603271 ]
    [ -4.64770841598511, 0.0915503799915314, 5.36916732788086 ]
    [ -4.64522552490234, 0.0628171265125275, 5.39075374603271 ]
    [ -4.64770841598511, 0.0628171265125275, 5.36916732788086 ]
    [ -4.64357376098633, 0.0915503799915314, 5.40512037277222 ]
    [ -4.64357376098633, 0.0628171265125275, 5.40512037277222 ]
    [ -4.63779497146606, 0.0340838842093945, 5.45536661148071 ]
    [ -4.64109945297241, 0.0340838804841042, 5.42663335800171 ]
    [ -4.63779497146606, 0.00535110663622618, 5.45536661148071 ]
    [ -4.64109945297241, 0.00535110244527459, 5.42663335800171 ]
    [ -4.64522552490234, 0.0340838730335236, 5.39075374603271 ]
    [ -4.64770841598511, 0.0340838693082333, 5.36916780471802 ]
    [ -4.64522552490234, 0.00535109685733914, 5.39075374603271 ]
    [ -4.64770841598511, 0.00535109359771013, 5.36916780471802 ]
    [ -4.64357376098633, 0.0340838767588139, 5.40512037277222 ]
    [ -4.64357376098633, 0.00535109918564558, 5.40512037277222 ]
    [ -4.6510124206543, 0.0915503725409508, 5.34043455123901 ]
    [ -4.65431690216064, 0.0915503650903702, 5.31170129776001 ]
    [ -4.6510124206543, 0.0628171190619469, 5.34043455123901 ]
    [ -4.65431690216064, 0.0628171116113663, 5.31170129776001 ]
    [ -4.65762138366699, 0.0915503650903702, 5.28296852111816 ]
    [ -4.66092586517334, 0.0915503576397896, 5.25423526763916 ]
    [ -4.65762138366699, 0.0628171116113663, 5.28296852111816 ]
    [ -4.66092586517334, 0.0628171041607857, 5.25423526763916 ]
    [ -4.6510124206543, 0.034083865582943, 5.34043455123901 ]
    [ -4.65431690216064, 0.0340838618576527, 5.31170129776001 ]
    [ -4.6510124206543, 0.00535108940675855, 5.34043455123901 ]
    [ -4.65431690216064, 0.00535108475014567, 5.31170129776001 ]
    [ -4.65762138366699, 0.0340838581323624, 5.28296852111816 ]
    [ -4.66092586517334, 0.0340838544070721, 5.25423526763916 ]
    [ -4.65762138366699, 0.00535108055919409, 5.28296852111816 ]
    [ -4.66092586517334, 0.0053510763682425, 5.25423526763916 ]
    [ -4.63779497146606, -0.023381669074297, 5.45536661148071 ]
    [ -4.64109945297241, -0.0233816746622324, 5.42663335800171 ]
    [ -4.63655948638916, -0.0521149225533009, 5.45536661148071 ]
    [ -4.63986396789551, -0.0521149262785912, 5.42663335800171 ]
    [ -4.64522552490234, -0.0233816802501678, 5.39075374603271 ]
    [ -4.64770841598511, -0.023381682112813, 5.36916780471802 ]
    [ -4.64494895935059, -0.0470561683177948, 5.38834714889526 ]
    [ -4.64621925354004, -0.054826233536005, 5.37063121795654 ]
    [ -4.64357376098633, -0.0233816783875227, 5.40512037277222 ]
    [ -4.64308166503906, -0.0548262298107147, 5.39791536331177 ]
    [ -4.64412546157837, -0.0662111937999725, 5.38118505477905 ]
    [ -4.62549304962158, -0.0763125047087669, 5.45536661148071 ]
    [ -4.62714529037476, -0.0779647454619408, 5.42663335800171 ]
    [ -4.64522695541382, -0.0673131719231606, 5.36202955245972 ]
    [ -4.62879753112793, -0.0796169936656952, 5.39790058135986 ]
    [ -4.63030958175659, -0.0811285674571991, 5.37160682678223 ]
    [ -4.61649370193481, -0.0960454717278481, 5.36202907562256 ]
    [ -4.61112689971924, -0.0906786546111107, 5.45536661148071 ]
    [ -4.61277914047241, -0.0923308953642845, 5.42663335800171 ]
    [ -4.60149383544922, -0.109580956399441, 5.45536661148071 ]
    [ -4.60479784011841, -0.109580956399441, 5.42663335800171 ]
    [ -4.61443090438843, -0.0939831435680389, 5.39790058135986 ]
    [ -4.61539220809937, -0.0949444472789764, 5.38118410110474 ]
    [ -4.60810232162476, -0.109580963850021, 5.39790058135986 ]
    [ -4.61175870895386, -0.10720631480217, 5.37063121795654 ]
    [ -4.6510124206543, -0.0233816877007484, 5.34043455123901 ]
    [ -4.65431690216064, -0.0233816914260387, 5.31170129776001 ]
    [ -4.64977741241455, -0.0521149411797523, 5.34043455123901 ]
    [ -4.65308141708374, -0.0521149449050426, 5.31170129776001 ]
    [ -4.65762138366699, -0.023381695151329, 5.28296852111816 ]
    [ -4.66092586517334, -0.0233817007392645, 5.25423526763916 ]
    [ -4.65638589859009, -0.0521149486303329, 5.28296852111816 ]
    [ -4.65969038009644, -0.0521149523556232, 5.25423526763916 ]
    [ -4.64646863937378, -0.0685543790459633, 5.34043455123901 ]
    [ -4.64812088012695, -0.0702066272497177, 5.31170129776001 ]
    [ -4.63210153579712, -0.0829210057854652, 5.34043455123901 ]
    [ -4.63375377655029, -0.0845732539892197, 5.31170129776001 ]
    [ -4.61773538589478, -0.097287155687809, 5.34043455123901 ]
    [ -4.61938714981079, -0.0989394038915634, 5.31170129776001 ]
    [ -4.64977312088013, -0.0718583911657333, 5.28296852111816 ]
    [ -4.6514253616333, -0.0735106393694878, 5.25423526763916 ]
    [ -4.63540601730347, -0.0862254947423935, 5.28296852111816 ]
    [ -4.63705778121948, -0.0878777429461479, 5.25423526763916 ]
    [ -4.62040615081787, -0.10852812230587, 5.2839412689209 ]
    [ -4.62462329864502, -0.109580986201763, 5.25423526763916 ]
    [ -4.61263799667358, -0.111653782427311, 5.34043455123901 ]
    [ -4.6142897605896, -0.113306030631065, 5.31170129776001 ]
    [ -4.6152982711792, -0.117403969168663, 5.29416751861572 ]
    [ -4.66423034667969, 0.0915503576397896, 5.22550249099731 ]
    [ -4.66666030883789, 0.091550350189209, 5.19676923751831 ]
    [ -4.66423034667969, 0.0628171041607857, 5.22550249099731 ]
    [ -4.66666030883789, 0.0628170967102051, 5.19676923751831 ]
    [ -4.6657862663269, 0.091550350189209, 5.16803646087646 ]
    [ -4.66248178482056, 0.0915503427386284, 5.13930320739746 ]
    [ -4.6657862663269, 0.0628170967102051, 5.16803646087646 ]
    [ -4.66248178482056, 0.0628170892596245, 5.13930320739746 ]
    [ -4.66423034667969, 0.0340838469564915, 5.22550249099731 ]
    [ -4.66666030883789, 0.0340838432312012, 5.19676923751831 ]
    [ -4.66423034667969, 0.00535107217729092, 5.22550249099731 ]
    [ -4.66666030883789, 0.00535106752067804, 5.19676923751831 ]
    [ -4.6657862663269, 0.0340838395059109, 5.16803646087646 ]
    [ -4.66248178482056, 0.0340838357806206, 5.13930320739746 ]
    [ -4.6657862663269, 0.00535106332972646, 5.16803646087646 ]
    [ -4.66248178482056, 0.00535105913877487, 5.13930320739746 ]
    [ -4.65917730331421, 0.0915503352880478, 5.11057043075562 ]
    [ -4.65565061569214, 0.0915503352880478, 5.08183717727661 ]
    [ -4.65917730331421, 0.0628170818090439, 5.11057043075562 ]
    [ -4.6558723449707, 0.0628170818090439, 5.08183717727661 ]
    [ -4.64877891540527, 0.0913014188408852, 5.05189895629883 ]
    [ -4.64544725418091, 0.0815577283501625, 5.03640127182007 ]
    [ -4.65172672271729, 0.0628170743584633, 5.05310440063477 ]
    [ -4.64681434631348, 0.0628170743584633, 5.03139543533325 ]
    [ -4.64314413070679, 0.100713230669498, 5.04151725769043 ]
    [ -4.63835096359253, 0.0913014188408852, 5.02584266662598 ]
    [ -4.64123344421387, 0.0628170669078827, 5.01702880859375 ]
    [ -4.65917730331421, 0.0340838320553303, 5.11057043075562 ]
    [ -4.65587282180786, 0.03408382833004, 5.08183717727661 ]
    [ -4.65917730331421, 0.005351054482162, 5.11057043075562 ]
    [ -4.65587282180786, 0.00535105029121041, 5.08183717727661 ]
    [ -4.65256834030151, 0.0340838208794594, 5.05310440063477 ]
    [ -4.6472053527832, 0.0337834097445011, 5.02277278900146 ]
    [ -4.65256834030151, 0.00535104610025883, 5.05310440063477 ]
    [ -4.6472053527832, 0.00350901926867664, 5.02167558670044 ]
    [ -4.64343881607056, 0.0431604124605656, 5.01212930679321 ]
    [ -4.6442928314209, -0.00729658920317888, 5.01030111312866 ]
    [ -4.66423034667969, -0.0233817044645548, 5.22550249099731 ]
    [ -4.66666030883789, -0.0233817081898451, 5.19676923751831 ]
    [ -4.66299486160278, -0.0521149598062038, 5.22550249099731 ]
    [ -4.66542482376099, -0.0521149635314941, 5.19676923751831 ]
    [ -4.6657862663269, -0.0233817137777805, 5.16803646087646 ]
    [ -4.66248178482056, -0.0233817175030708, 5.13930320739746 ]
    [ -4.66455078125, -0.0521149672567844, 5.16803646087646 ]
    [ -4.66124629974365, -0.0521149709820747, 5.13930320739746 ]
    [ -4.65307712554932, -0.0751628801226616, 5.22550249099731 ]
    [ -4.65429258346558, -0.0763778686523438, 5.19676923751831 ]
    [ -4.63871002197266, -0.0895295068621635, 5.22550249099731 ]
    [ -4.63992547988892, -0.0907449722290039, 5.19676923751831 ]
    [ -4.62792778015137, -0.109580986201763, 5.22550249099731 ]
    [ -4.63035774230957, -0.109580993652344, 5.19676923751831 ]
    [ -4.6538553237915, -0.0759410858154297, 5.16803646087646 ]
    [ -4.65220308303833, -0.0742888525128365, 5.13930320739746 ]
    [ -4.63948822021484, -0.0903072357177734, 5.16803646087646 ]
    [ -4.63783597946167, -0.0886550024151802, 5.13930320739746 ]
    [ -4.62948369979858, -0.109580993652344, 5.16803646087646 ]
    [ -4.62617921829224, -0.109581001102924, 5.13930320739746 ]
    [ -4.65917730331421, -0.0233817212283611, 5.11057043075562 ]
    [ -4.65587282180786, -0.0233817268162966, 5.08183717727661 ]
    [ -4.6579418182373, -0.052114974707365, 5.11057043075562 ]
    [ -4.65463733673096, -0.0521149784326553, 5.08183717727661 ]
    [ -4.65256881713867, -0.0233817305415869, 5.05310440063477 ]
    [ -4.64765596389771, -0.0233817342668772, 5.02605390548706 ]
    [ -4.65133285522461, -0.0521149858832359, 5.05310440063477 ]
    [ -4.64703798294067, -0.0521149896085262, 5.02853012084961 ]
    [ -4.64381122589111, -0.0233817361295223, 5.01168727874756 ]
    [ -4.64295148849487, -0.0521149896085262, 5.01416349411011 ]
    [ -4.65055084228516, -0.0726366192102432, 5.11057043075562 ]
    [ -4.64889860153198, -0.0709848552942276, 5.08183717727661 ]
    [ -4.63618421554565, -0.0870032459497452, 5.11057043075562 ]
    [ -4.63453245162964, -0.0853510051965714, 5.08183717727661 ]
    [ -4.62287521362305, -0.109581008553505, 5.11057043075562 ]
    [ -4.61935806274414, -0.10817863047123, 5.0839056968689 ]
    [ -4.64724636077881, -0.0693326219916344, 5.05310440063477 ]
    [ -4.64574527740479, -0.0678315386176109, 5.0327582359314 ]
    [ -4.63288021087646, -0.0836987718939781, 5.05310440063477 ]
    [ -4.63311195373535, -0.0787844881415367, 5.02365684509277 ]
    [ -4.61851406097412, -0.0980658754706383, 5.05310440063477 ]
    [ -4.61686182022095, -0.0964141115546227, 5.02437114715576 ]
    [ -4.61471509933472, -0.116821303963661, 5.07570695877075 ]
    [ -4.61341571807861, -0.11243250221014, 5.05310440063477 ]
    [ -4.61176347732544, -0.110780261456966, 5.02437114715576 ]
    [ -4.62332963943481, -0.173745587468147, 5.45536661148071 ]
    [ -4.62498188018799, -0.172093361616135, 5.42663383483887 ]
    [ -4.62663412094116, -0.170441120862961, 5.39790058135986 ]
    [ -4.62828636169434, -0.168788880109787, 5.36916780471802 ]
    [ -4.65206336975098, -0.202478840947151, 5.45536661148071 ]
    [ -4.65371561050415, -0.200827091932297, 5.42663383483887 ]
    [ -4.66642999649048, -0.216844990849495, 5.45536661148071 ]
    [ -4.66808223724365, -0.215192764997482, 5.42663383483887 ]
    [ -4.63769626617432, -0.188112214207649, 5.45536661148071 ]
    [ -4.63934850692749, -0.186459988355637, 5.42663383483887 ]
    [ -4.65536785125732, -0.199174851179123, 5.39790058135986 ]
    [ -4.6570200920105, -0.197522610425949, 5.36916780471802 ]
    [ -4.66973447799683, -0.213540524244308, 5.39790058135986 ]
    [ -4.67138671875, -0.211888283491135, 5.36916780471802 ]
    [ -4.64100074768066, -0.184808224439621, 5.39790058135986 ]
    [ -4.64265298843384, -0.183155983686447, 5.36916780471802 ]
    [ -4.59933090209961, -0.138313725590706, 5.45536661148071 ]
    [ -4.6026349067688, -0.138313740491867, 5.42663335800171 ]
    [ -4.60896396636963, -0.159379437565804, 5.45536661148071 ]
    [ -4.6106162071228, -0.157727211713791, 5.42663383483887 ]
    [ -4.60593938827515, -0.138313740491867, 5.39790058135986 ]
    [ -4.60924386978149, -0.138313740491867, 5.36916780471802 ]
    [ -4.61226844787598, -0.156074970960617, 5.39790058135986 ]
    [ -4.61392021179199, -0.154422730207443, 5.36916780471802 ]
    [ -4.6448860168457, -0.180922970175743, 5.3303337097168 ]
    [ -4.64595746994019, -0.179851517081261, 5.31170177459717 ]
    [ -4.61615324020386, -0.152189716696739, 5.33033609390259 ]
    [ -4.61722469329834, -0.151118263602257, 5.31170177459717 ]
    [ -4.62996912002563, -0.167107075452805, 5.33991241455078 ]
    [ -4.63159132003784, -0.165485367178917, 5.31170177459717 ]
    [ -4.64760971069336, -0.178199276328087, 5.28296852111816 ]
    [ -4.64926195144653, -0.176547512412071, 5.25423526763916 ]
    [ -4.61867618560791, -0.140232071280479, 5.2839412689209 ]
    [ -4.62246084213257, -0.138313755393028, 5.25423526763916 ]
    [ -4.63324356079102, -0.163833126425743, 5.28296852111816 ]
    [ -4.63489532470703, -0.162180885672569, 5.25423526763916 ]
    [ -4.65870189666748, -0.195840328931808, 5.33991289138794 ]
    [ -4.66032409667969, -0.194218143820763, 5.31170177459717 ]
    [ -4.67251777648926, -0.210757225751877, 5.34949207305908 ]
    [ -4.64378452301025, -0.182024449110031, 5.34948921203613 ]
    [ -4.66197633743286, -0.192565903067589, 5.28296852111816 ]
    [ -4.66362857818604, -0.190913662314415, 5.25423526763916 ]
    [ -4.61287641525269, -0.140892952680588, 5.34012222290039 ]
    [ -4.6142897605896, -0.136751636862755, 5.31170129776001 ]
    [ -4.61505174636841, -0.153291195631027, 5.34949159622192 ]
    [ -4.6152982711792, -0.131932720541954, 5.29416751861572 ]
    [ -4.65091419219971, -0.174895286560059, 5.22550249099731 ]
    [ -4.65212917327881, -0.173680305480957, 5.19676923751831 ]
    [ -4.62576484680176, -0.138313770294189, 5.22550249099731 ]
    [ -4.6281943321228, -0.138313770294189, 5.19676923751831 ]
    [ -4.63654708862305, -0.160528659820557, 5.22550249099731 ]
    [ -4.63776206970215, -0.159313678741455, 5.19676923751831 ]
    [ -4.65169191360474, -0.174117088317871, 5.16803646087646 ]
    [ -4.65003967285156, -0.175769343972206, 5.13930320739746 ]
    [ -4.62732028961182, -0.138313770294189, 5.16803646087646 ]
    [ -4.62401580810547, -0.138313785195351, 5.13930320739746 ]
    [ -4.63732481002808, -0.159750938415527, 5.16803646087646 ]
    [ -4.6356725692749, -0.161403194069862, 5.13930320739746 ]
    [ -4.66528034210205, -0.189261436462402, 5.22550249099731 ]
    [ -4.66649580001831, -0.188046455383301, 5.19676923751831 ]
    [ -4.66605854034424, -0.188483715057373, 5.16803646087646 ]
    [ -4.66440629959106, -0.190135970711708, 5.13930320739746 ]
    [ -4.64838743209839, -0.17742158472538, 5.11057043075562 ]
    [ -4.64673519134521, -0.179073825478554, 5.08183717727661 ]
    [ -4.62071180343628, -0.138313785195351, 5.11057043075562 ]
    [ -4.61762666702271, -0.140582099556923, 5.0839056968689 ]
    [ -4.63402080535889, -0.163055434823036, 5.11057043075562 ]
    [ -4.63236856460571, -0.16470767557621, 5.08183717727661 ]
    [ -4.64540433883667, -0.180404677987099, 5.05869674682617 ]
    [ -4.61667156219482, -0.151671901345253, 5.05869579315186 ]
    [ -4.6304874420166, -0.166588798165321, 5.04911851882935 ]
    [ -4.62906408309937, -0.168011695146561, 5.02437114715576 ]
    [ -4.66275405883789, -0.191787734627724, 5.11057043075562 ]
    [ -4.66216325759888, -0.197386756539345, 5.08395004272461 ]
    [ -4.6702446937561, -0.224513068795204, 5.07817077636719 ]
    [ -4.6518440246582, -0.192962184548378, 5.05071306228638 ]
    [ -4.64800262451172, -0.198831588029861, 5.02437114715576 ]
    [ -4.66293048858643, -0.224513068795204, 5.05310440063477 ]
    [ -4.65351295471191, -0.224513083696365, 5.02437114715576 ]
    [ -4.64430284500122, -0.181506186723709, 5.03954124450684 ]
    [ -4.64343070983887, -0.184464484453201, 5.02437114715576 ]
    [ -4.61471509933472, -0.132515922188759, 5.07570695877075 ]
    [ -4.61380958557129, -0.140582099556923, 5.05071258544922 ]
    [ -4.61079883575439, -0.138313800096512, 5.02437114715576 ]
    [ -4.61557006835938, -0.152772933244705, 5.03954076766968 ]
    [ -4.61469793319702, -0.153645068407059, 5.02437114715576 ]
    [ -4.67119646072388, -0.253246337175369, 5.07463979721069 ]
    [ -4.67197847366333, -0.281979113817215, 5.07173681259155 ]
    [ -4.66535091400146, -0.253246337175369, 5.05310440063477 ]
    [ -4.65688514709473, -0.253246337175369, 5.02437114715576 ]
    [ -4.66695690155029, -0.281979113817215, 5.05310440063477 ]
    [ -4.6590895652771, -0.281979113817215, 5.02437114715576 ]
    [ -4.67158555984497, -0.310711890459061, 5.07319498062134 ]
    [ -4.67018699645996, -0.339445143938065, 5.07838535308838 ]
    [ -4.66617059707642, -0.310711890459061, 5.05310440063477 ]
    [ -4.65786838531494, -0.310711890459061, 5.02437114715576 ]
    [ -4.66299104690552, -0.339445143938065, 5.05310440063477 ]
    [ -4.65143775939941, -0.342021971940994, 5.02166128158569 ]
    [ -4.64427661895752, -0.353316813707352, 5.01027679443359 ]
    [ -4.503333568573, 0.338324040174484, 5.00482225418091 ]
    [ -4.48801851272583, 0.345364540815353, 4.99540233612061 ]
    [ -4.47954416275024, 0.339888066053391, 4.97308015823364 ]
    [ -4.45218467712402, 0.366505116224289, 5.00710964202881 ]
    [ -4.46010971069336, 0.359036892652512, 4.99677467346191 ]
    [ -4.45908975601196, 0.342885464429855, 4.96486377716064 ]
    [ -4.45048475265503, 0.337339848279953, 4.94930410385132 ]
    [ -4.56086540222168, 0.282212227582932, 4.99563837051392 ]
    [ -4.55908393859863, 0.27912899851799, 4.97908687591553 ]
    [ -4.58890533447266, 0.224742382764816, 5.00532484054565 ]
    [ -4.56941747665405, 0.263948410749435, 4.99563837051392 ]
    [ -4.56331062316895, 0.265169113874435, 4.96846771240234 ]
    [ -4.5816502571106, 0.234677761793137, 4.99570322036743 ]
    [ -4.57524013519287, 0.235215157270432, 4.96690511703491 ]
    [ -4.56108665466309, 0.256848305463791, 4.93817234039307 ]
    [ -4.55912351608276, 0.252447575330734, 4.92200231552124 ]
    [ -4.56901454925537, 0.23521514236927, 4.93817234039307 ]
    [ -4.56190156936646, 0.23521514236927, 4.91794300079346 ]
    [ -4.61737394332886, 0.141766041517258, 5.00620317459106 ]
    [ -4.6192741394043, 0.118098706007004, 4.9962306022644 ]
    [ -4.61595582962036, 0.107065171003342, 4.98002767562866 ]
    [ -4.59348773956299, 0.207782238721848, 4.99570322036743 ]
    [ -4.58887434005737, 0.197485893964767, 4.96690511703491 ]
    [ -4.60411643981934, 0.177749127149582, 4.99563837051392 ]
    [ -4.59464263916016, 0.177749127149582, 4.96690511703491 ]
    [ -4.58588314056396, 0.218226402997971, 4.98616933822632 ]
    [ -4.5838794708252, 0.211852043867111, 4.96690511703491 ]
    [ -4.58699512481689, 0.192320317029953, 4.95229053497314 ]
    [ -4.58887100219727, 0.175943806767464, 4.94089651107788 ]
    [ -4.58738422393799, 0.165162995457649, 4.92187738418579 ]
    [ -4.58029174804688, 0.203731492161751, 4.94089651107788 ]
    [ -4.56568145751953, 0.204489663243294, 4.90870475769043 ]
    [ -4.58445119857788, 0.184318020939827, 4.93313503265381 ]
    [ -4.5793514251709, 0.175943806767464, 4.91115570068359 ]
    [ -4.61125326156616, 0.150413006544113, 4.9962306022644 ]
    [ -4.60213708877563, 0.149015873670578, 4.96690511703491 ]
    [ -4.6135082244873, 0.126220673322678, 4.98704767227173 ]
    [ -4.61054086685181, 0.118098706007004, 4.96903228759766 ]
    [ -4.59535646438599, 0.149015858769417, 4.93817234039307 ]
    [ -4.58907747268677, 0.147099927067757, 4.91115570068359 ]
    [ -4.60256624221802, 0.120283089578152, 4.93817234039307 ]
    [ -4.59432029724121, 0.120283082127571, 4.90943908691406 ]
    [ -4.58499336242676, 0.155400231480598, 4.90272235870361 ]
    [ -4.55955839157104, 0.193583443760872, 4.89442729949951 ]
    [ -4.56494903564453, 0.177749112248421, 4.89101409912109 ]
    [ -4.58715152740479, 0.136244729161263, 4.89448356628418 ]
    [ -4.58826446533203, 0.120283082127571, 4.89153575897217 ]
    [ -4.57427453994751, 0.147099927067757, 4.8870906829834 ]
    [ -4.57003879547119, 0.118658021092415, 4.87598085403442 ]
    [ -4.55877828598022, 0.107996888458729, 4.86598920822144 ]
    [ -4.53308343887329, 0.310204476118088, 5.00153255462646 ]
    [ -4.543128490448, 0.298425167798996, 4.99342823028564 ]
    [ -4.54480791091919, 0.287661045789719, 4.96846771240234 ]
    [ -4.51616239547729, 0.322173565626144, 4.9935998916626 ]
    [ -4.51043891906738, 0.314879864454269, 4.96690511703491 ]
    [ -4.52899122238159, 0.306635826826096, 4.98237705230713 ]
    [ -4.52480554580688, 0.303753823041916, 4.96690511703491 ]
    [ -4.5343770980835, 0.282577484846115, 4.93817234039307 ]
    [ -4.52959585189819, 0.278400868177414, 4.92366170883179 ]
    [ -4.50457000732422, 0.309550732374191, 4.94837093353271 ]
    [ -4.51452732086182, 0.297015637159348, 4.93854475021362 ]
    [ -4.51509666442871, 0.283126324415207, 4.91799211502075 ]
    [ -4.55503749847412, 0.275560349225998, 4.95993137359619 ]
    [ -4.54874324798584, 0.271214932203293, 4.93817234039307 ]
    [ -4.5410361289978, 0.262794464826584, 4.91869831085205 ]
    [ -4.54218816757202, 0.233669236302376, 4.90368366241455 ]
    [ -4.51443290710449, 0.263882607221603, 4.90372276306152 ]
    [ -4.52356815338135, 0.242216542363167, 4.89808559417725 ]
    [ -4.49869966506958, 0.334143131971359, 4.98566722869873 ]
    [ -4.48801851272583, 0.330053776502609, 4.96486377716064 ]
    [ -4.46963977813721, 0.334948509931564, 4.95392465591431 ]
    [ -4.48624658584595, 0.315593212842941, 4.93854475021362 ]
    [ -4.47659063339233, 0.310041397809982, 4.91881990432739 ]
    [ -4.49574613571167, 0.303799122571945, 4.92921543121338 ]
    [ -4.48673343658447, 0.29446741938591, 4.90793132781982 ]
    [ -4.45908975601196, 0.329496830701828, 4.93910503387451 ]
    [ -4.45796585083008, 0.313874214887619, 4.90932083129883 ]
    [ -4.46776676177979, 0.304290741682053, 4.89966440200806 ]
    [ -4.49687576293945, 0.273416489362717, 4.89704275131226 ]
    [ -4.53151607513428, 0.223061040043831, 4.89410018920898 ]
    [ -4.50441265106201, 0.254260957241058, 4.89319086074829 ]
    [ -4.51443290710449, 0.233669236302376, 4.88991975784302 ]
    [ -4.47772026062012, 0.285135209560394, 4.89214754104614 ]
    [ -4.44861173629761, 0.308911263942719, 4.89246368408203 ]
    [ -4.45796585083008, 0.293900430202484, 4.88864755630493 ]
    [ -4.48692417144775, 0.263882577419281, 4.88830375671387 ]
    [ -4.48636388778687, 0.23521514236927, 4.87784957885742 ]
    [ -4.45763063430786, 0.263948380947113, 4.87846088409424 ]
    [ -4.45683145523071, 0.233293011784554, 4.86982536315918 ]
    [ -4.44672107696533, 0.222433999180794, 4.86594247817993 ]
    [ -4.55067157745361, 0.212738946080208, 4.89863729476929 ]
    [ -4.54218816757202, 0.204489663243294, 4.89099264144897 ]
    [ -4.54382991790771, 0.177749112248421, 4.88052320480347 ]
    [ -4.5123462677002, 0.203764870762825, 4.87644672393799 ]
    [ -4.50093507766724, 0.192375615239143, 4.86625337600708 ]
    [ -4.52106189727783, 0.177749112248421, 4.87021493911743 ]
    [ -4.50669527053833, 0.177749112248421, 4.86382341384888 ]
    [ -4.54438543319702, 0.150495961308479, 4.87066698074341 ]
    [ -4.53517866134644, 0.141905263066292, 4.86392879486084 ]
    [ -4.55433368682861, 0.127152398228645, 4.86796903610229 ]
    [ -4.54438543319702, 0.118658013641834, 4.86132717132568 ]
    [ -4.52763414382935, 0.161060765385628, 4.86711120605469 ]
    [ -4.51687288284302, 0.150495961308479, 4.8590612411499 ]
    [ -4.5123028755188, 0.117510266602039, 4.84617328643799 ]
    [ -4.50086259841919, 0.106084294617176, 4.8375506401062 ]
    [ -4.48636388778687, 0.211755231022835, 4.86975002288818 ]
    [ -4.48636388778687, 0.197388604283333, 4.86492395401001 ]
    [ -4.48636388778687, 0.177749112248421, 4.85843133926392 ]
    [ -4.46587657928467, 0.218041852116585, 4.86704301834106 ]
    [ -4.45683145523071, 0.207671120762825, 4.86334228515625 ]
    [ -4.45763063430786, 0.177749112248421, 4.8540620803833 ]
    [ -4.48636388778687, 0.149015858769417, 4.8482780456543 ]
    [ -4.48636388778687, 0.126384675502777, 4.84040403366089 ]
    [ -4.45702314376831, 0.146771371364594, 4.84239864349365 ]
    [ -4.46619606018066, 0.13303941488266, 4.83820962905884 ]
    [ -4.48636388778687, 0.112018056213856, 4.83672714233398 ]
    [ -4.44704055786133, 0.135697782039642, 4.83721399307251 ]
    [ -4.45702314376831, 0.122190423309803, 4.83431386947632 ]
    [ -4.42889785766602, 0.368937462568283, 5.00272750854492 ]
    [ -4.42889785766602, 0.360960453748703, 4.98836088180542 ]
    [ -4.42889785766602, 0.350483387708664, 4.96690511703491 ]
    [ -4.39932870864868, 0.37079045176506, 4.99442672729492 ]
    [ -4.38919353485107, 0.365247219800949, 4.97975063323975 ]
    [ -4.40834903717041, 0.363179177045822, 4.98404121398926 ]
    [ -4.39932870864868, 0.357812374830246, 4.96886587142944 ]
    [ -4.42889785766602, 0.339670151472092, 4.94446897506714 ]
    [ -4.39775705337524, 0.341423958539963, 4.93653059005737 ]
    [ -4.38657426834106, 0.335864514112473, 4.92366552352905 ]
    [ -4.32870244979858, 0.393321007490158, 5.00989723205566 ]
    [ -4.37143182754517, 0.377332657575607, 4.99563837051392 ]
    [ -4.37143182754517, 0.367164582014084, 4.97637367248535 ]
    [ -4.37143182754517, 0.359552830457687, 4.96200704574585 ]
    [ -4.34004735946655, 0.384748429059982, 4.99844694137573 ]
    [ -4.34269857406616, 0.369637936353683, 4.97245788574219 ]
    [ -4.34269857406616, 0.361193627119064, 4.95809173583984 ]
    [ -4.37143182754517, 0.346089333295822, 4.93817234039307 ]
    [ -4.37143182754517, 0.336683243513107, 4.92229604721069 ]
    [ -4.34269857406616, 0.349283188581467, 4.93817234039307 ]
    [ -4.34269857406616, 0.338236778974533, 4.91969776153564 ]
    [ -4.32613849639893, 0.393321007490158, 5.00989723205566 ]
    [ -4.31417608261108, 0.377754181623459, 4.99746179580688 ]
    [ -4.32136917114258, 0.368545025587082, 4.97452974319458 ]
    [ -4.3022141456604, 0.362313717603683, 4.98502588272095 ]
    [ -4.31266117095947, 0.357488602399826, 4.96573352813721 ]
    [ -4.29572772979736, 0.367808312177658, 5.00418138504028 ]
    [ -4.28370189666748, 0.35140797495842, 4.99330759048462 ]
    [ -4.29145002365112, 0.34263750910759, 4.96690511703491 ]
    [ -4.31383609771729, 0.342862576246262, 4.93923854827881 ]
    [ -4.32332754135132, 0.337936371564865, 4.92020082473755 ]
    [ -4.29750156402588, 0.337545841932297, 4.94952726364136 ]
    [ -4.2653169631958, 0.340502709150314, 5.00158929824829 ]
    [ -4.42889785766602, 0.332745999097824, 4.93010234832764 ]
    [ -4.42889785766602, 0.321951359510422, 4.90943908691406 ]
    [ -4.4057297706604, 0.334791630506516, 4.92585849761963 ]
    [ -4.39775705337524, 0.327794522047043, 4.91222810745239 ]
    [ -4.37143182754517, 0.328093498945236, 4.90792942047119 ]
    [ -4.34269857406616, 0.329647034406662, 4.90533113479614 ]
    [ -4.42889785766602, 0.31061977148056, 4.89075088500977 ]
    [ -4.42889785766602, 0.292681157588959, 4.8822717666626 ]
    [ -4.40016460418701, 0.312173306941986, 4.88993358612061 ]
    [ -4.40016460418701, 0.292681157588959, 4.88032913208008 ]
    [ -4.42889785766602, 0.263948380947113, 4.87440586090088 ]
    [ -4.42889785766602, 0.240887597203255, 4.86851835250854 ]
    [ -4.42889785766602, 0.226520970463753, 4.86491823196411 ]
    [ -4.39807462692261, 0.261218011379242, 4.87069082260132 ]
    [ -4.38710355758667, 0.249820664525032, 4.86626529693604 ]
    [ -4.40625905990601, 0.245981648564339, 4.86724185943604 ]
    [ -4.39807462692261, 0.235928490757942, 4.86383724212646 ]
    [ -4.37143182754517, 0.313726842403412, 4.88911581039429 ]
    [ -4.37143182754517, 0.292681157588959, 4.87869453430176 ]
    [ -4.34269857406616, 0.315280377864838, 4.88829851150513 ]
    [ -4.34269857406616, 0.292681157588959, 4.87705945968628 ]
    [ -4.37143182754517, 0.265621602535248, 4.87028455734253 ]
    [ -4.37143182754517, 0.251255452632904, 4.86581945419312 ]
    [ -4.37143182754517, 0.23521514236927, 4.86117362976074 ]
    [ -4.34269857406616, 0.268251836299896, 4.86946725845337 ]
    [ -4.34269857406616, 0.253885209560394, 4.86500215530396 ]
    [ -4.34269857406616, 0.23521514236927, 4.85919952392578 ]
    [ -4.42889785766602, 0.206482365727425, 4.85989665985107 ]
    [ -4.42889785766602, 0.177749112248421, 4.85099697113037 ]
    [ -4.40016460418701, 0.206482365727425, 4.85659503936768 ]
    [ -4.40016460418701, 0.177749112248421, 4.84785318374634 ]
    [ -4.42889785766602, 0.15258115530014, 4.84165143966675 ]
    [ -4.40016460418701, 0.156567990779877, 4.84015846252441 ]
    [ -4.42889785766602, 0.138215005397797, 4.8362717628479 ]
    [ -4.42889785766602, 0.120283074676991, 4.82955646514893 ]
    [ -4.40016460418701, 0.142201364040375, 4.83572816848755 ]
    [ -4.40016460418701, 0.120283074676991, 4.82735395431519 ]
    [ -4.37143182754517, 0.206482365727425, 4.85337066650391 ]
    [ -4.37143182754517, 0.177749112248421, 4.84470891952515 ]
    [ -4.34269857406616, 0.206482365727425, 4.85062456130981 ]
    [ -4.34436893463135, 0.176254212856293, 4.84129476547241 ]
    [ -4.33590459823608, 0.16567987203598, 4.8366265296936 ]
    [ -4.37143182754517, 0.160554349422455, 4.83866548538208 ]
    [ -4.35506010055542, 0.162826001644135, 4.83781480789185 ]
    [ -4.37143182754517, 0.146188199520111, 4.8359317779541 ]
    [ -4.37143182754517, 0.120283074676991, 4.83045053482056 ]
    [ -4.34436893463135, 0.151555478572845, 4.8356785774231 ]
    [ -4.34269857406616, 0.120283074676991, 4.83425712585449 ]
    [ -4.27167558670044, 0.335099667310715, 4.98243379592896 ]
    [ -4.27708339691162, 0.330549687147141, 4.96690511703491 ]
    [ -4.30417203903198, 0.331932991743088, 4.93037176132202 ]
    [ -4.31383609771729, 0.326840370893478, 4.91014957427979 ]
    [ -4.28684759140015, 0.324323624372482, 4.93923854827881 ]
    [ -4.28491401672363, 0.312118023633957, 4.91075420379639 ]
    [ -4.27512407302856, 0.305179089307785, 4.90205335617065 ]
    [ -4.25604343414307, 0.328441113233566, 4.99346208572388 ]
    [ -4.25491714477539, 0.315228909254074, 4.96614789962769 ]
    [ -4.24428415298462, 0.306200474500656, 4.95606517791748 ]
    [ -4.23918771743774, 0.312750786542892, 4.99563837051392 ]
    [ -4.24072027206421, 0.308502167463303, 4.97522068023682 ]
    [ -4.23624181747437, 0.292681187391281, 4.99563837051392 ]
    [ -4.24025058746338, 0.295046299695969, 4.96614789962769 ]
    [ -4.26410818099976, 0.309978932142258, 4.93817234039307 ]
    [ -4.26928186416626, 0.307671993970871, 4.92120838165283 ]
    [ -4.24869394302368, 0.295046299695969, 4.93941974639893 ]
    [ -4.26021432876587, 0.294433563947678, 4.91075420379639 ]
    [ -4.2418212890625, 0.28704497218132, 4.9498291015625 ]
    [ -4.23624181747437, 0.263948410749435, 4.99563837051392 ]
    [ -4.23954629898071, 0.263948410749435, 4.96690511703491 ]
    [ -4.23377180099487, 0.235215157270432, 4.99563837051392 ]
    [ -4.23707628250122, 0.235215157270432, 4.96690511703491 ]
    [ -4.24331760406494, 0.263948410749435, 4.93410730361938 ]
    [ -4.24638414382935, 0.263948410749435, 4.90943908691406 ]
    [ -4.24292278289795, 0.240860894322395, 4.93067312240601 ]
    [ -4.24388837814331, 0.232855752110481, 4.9078426361084 ]
    [ -4.24166584014893, 0.263948410749435, 4.94847393035889 ]
    [ -4.24025726318359, 0.232855752110481, 4.93941926956177 ]
    [ -4.24127626419067, 0.221705392003059, 4.91635608673096 ]
    [ -4.31396579742432, 0.313124597072601, 4.88956785202026 ]
    [ -4.31396579742432, 0.292681157588959, 4.87959814071655 ]
    [ -4.2942795753479, 0.309143960475922, 4.89252138137817 ]
    [ -4.28491401672363, 0.294433534145355, 4.88878774642944 ]
    [ -4.31306123733521, 0.263322293758392, 4.8705005645752 ]
    [ -4.32203578948975, 0.253327310085297, 4.86517524719238 ]
    [ -4.30288076400757, 0.246128991246223, 4.86741256713867 ]
    [ -4.31306123733521, 0.23601670563221, 4.86201429367065 ]
    [ -4.28523254394531, 0.263948380947113, 4.87871694564819 ]
    [ -4.28441524505615, 0.23601670563221, 4.87011623382568 ]
    [ -4.29344797134399, 0.226973965764046, 4.86443614959717 ]
    [ -4.26348543167114, 0.286024034023285, 4.89267683029175 ]
    [ -4.25956583023071, 0.263948380947113, 4.88924121856689 ]
    [ -4.25810146331787, 0.23521514236927, 4.88462209701538 ]
    [ -4.22235107421875, 0.211898773908615, 4.99563837051392 ]
    [ -4.22400331497192, 0.210246533155441, 4.96690511703491 ]
    [ -4.24237775802612, 0.22060389816761, 4.89720058441162 ]
    [ -4.2256555557251, 0.208594277501106, 4.93817234039307 ]
    [ -4.2274603843689, 0.206788495182991, 4.90677499771118 ]
    [ -4.21364450454712, 0.191871598362923, 4.89719438552856 ]
    [ -4.31396579742432, 0.206482365727425, 4.85270929336548 ]
    [ -4.31282997131348, 0.176254212856293, 4.84235763549805 ]
    [ -4.27429246902466, 0.217764809727669, 4.8673620223999 ]
    [ -4.28441524505615, 0.20750518143177, 4.8608980178833 ]
    [ -4.28523254394531, 0.177749112248421, 4.85015058517456 ]
    [ -4.32165098190308, 0.16567987203598, 4.8366265296936 ]
    [ -4.30249547958374, 0.161291062831879, 4.83849906921387 ]
    [ -4.28523254394531, 0.155058324337006, 4.84115791320801 ]
    [ -4.31282997131348, 0.150634706020355, 4.8356785774231 ]
    [ -4.31396579742432, 0.120283074676991, 4.83425712585449 ]
    [ -4.28523254394531, 0.140692174434662, 4.83658695220947 ]
    [ -4.28523254394531, 0.120283074676991, 4.83491182327271 ]
    [ -4.25301456451416, 0.209606602787971, 4.87678146362305 ]
    [ -4.26365089416504, 0.198609784245491, 4.86418628692627 ]
    [ -4.2444953918457, 0.189989998936653, 4.8670449256897 ]
    [ -4.25504398345947, 0.179346993565559, 4.85993623733521 ]
    [ -4.23280000686646, 0.201448395848274, 4.88619995117188 ]
    [ -4.22337007522583, 0.18135304749012, 4.87635278701782 ]
    [ -4.23309516906738, 0.170834496617317, 4.86355543136597 ]
    [ -4.25889921188354, 0.146484807133675, 4.84561252593994 ]
    [ -4.25092124938965, 0.128895699977875, 4.84031391143799 ]
    [ -4.21393966674805, 0.162992909550667, 4.86650609970093 ]
    [ -4.22521686553955, 0.151655629277229, 4.8580060005188 ]
    [ -4.2255072593689, 0.119703717529774, 4.84258317947388 ]
    [ -4.27007627487183, 0.135219991207123, 4.83736324310303 ]
    [ -4.25889921188354, 0.119703717529774, 4.83612060546875 ]
    [ -4.2335786819458, 0.109740205109119, 4.83649015426636 ]
    [ -4.62568807601929, 0.0915503203868866, 4.99563837051392 ]
    [ -4.61777210235596, 0.0898065268993378, 4.96903228759766 ]
    [ -4.63281488418579, 0.0628170669078827, 4.99563837051392 ]
    [ -4.62338066101074, 0.0628170594573021, 4.96690511703491 ]
    [ -4.61614370346069, 0.0790667161345482, 4.95109701156616 ]
    [ -4.61743259429932, 0.0628170594573021, 4.94772291183472 ]
    [ -4.64473152160645, 0.0240053851157427, 5.00892686843872 ]
    [ -4.64473152160645, 0.0118584362789989, 5.00892686843872 ]
    [ -4.63939046859741, 0.0337834060192108, 4.99786520004272 ]
    [ -4.62812423706055, 0.0340838097035885, 4.96690511703491 ]
    [ -4.64039373397827, 0.00350901554338634, 4.99786520004272 ]
    [ -4.62912368774414, 0.00535103306174278, 4.96690511703491 ]
    [ -4.61929655075073, 0.0340838059782982, 4.94290924072266 ]
    [ -4.61968231201172, 0.00535102933645248, 4.94188737869263 ]
    [ -4.61369562149048, 0.0982217416167259, 4.96087217330933 ]
    [ -4.6099967956543, 0.0898065194487572, 4.94018030166626 ]
    [ -4.59902620315552, 0.0915503054857254, 4.90943908691406 ]
    [ -4.61205768585205, 0.0628170594573021, 4.93335628509521 ]
    [ -4.60303163528442, 0.0628170520067215, 4.90943908691406 ]
    [ -4.61387491226196, 0.0340838022530079, 4.92854261398315 ]
    [ -4.60666513442993, 0.0340838022530079, 4.90943908691406 ]
    [ -4.61426019668579, 0.00535102700814605, 4.92752075195312 ]
    [ -4.60747051239014, 0.00535102421417832, 4.90943908691406 ]
    [ -4.59026670455933, 0.0915503054857254, 4.8876485824585 ]
    [ -4.59226942062378, 0.0628170520067215, 4.88520526885986 ]
    [ -4.57544374465942, 0.0915503054857254, 4.87328195571899 ]
    [ -4.56107711791992, 0.0915502980351448, 4.86460447311401 ]
    [ -4.57946014404297, 0.0628170520067215, 4.87083864212036 ]
    [ -4.56509351730347, 0.0628170445561409, 4.86218547821045 ]
    [ -4.59408617019653, 0.0340837985277176, 4.88276386260986 ]
    [ -4.59300327301025, 0.00646920269355178, 4.87816333770752 ]
    [ -4.58694982528687, -0.00236277701333165, 4.86631870269775 ]
    [ -4.58351469039917, 0.0340837948024273, 4.86839771270752 ]
    [ -4.56914806365967, 0.0340837948024273, 4.85973215103149 ]
    [ -4.58601760864258, 0.0167922489345074, 4.86689043045044 ]
    [ -4.57488918304443, 0.00646919989958405, 4.85896348953247 ]
    [ -4.63802671432495, -0.0233817398548126, 4.99563837051392 ]
    [ -4.62740421295166, -0.0233817435801029, 4.96690511703491 ]
    [ -4.63630723953247, -0.0521149933338165, 4.99563837051392 ]
    [ -4.62568473815918, -0.0521149970591068, 4.96690511703491 ]
    [ -4.61882257461548, -0.0233817473053932, 4.94416570663452 ]
    [ -4.61796283721924, -0.0521150007843971, 4.94643402099609 ]
    [ -4.62372541427612, -0.0832095444202423, 4.99721384048462 ]
    [ -4.62024354934692, -0.0787430182099342, 4.96690511703491 ]
    [ -4.61591100692749, -0.0954633057117462, 5.00784158706665 ]
    [ -4.61690950393677, -0.0741053000092506, 4.94922208786011 ]
    [ -4.61340045928955, -0.0233817491680384, 4.92979907989502 ]
    [ -4.60599994659424, -0.0233817528933287, 4.90943908691406 ]
    [ -4.61272621154785, -0.0521150007843971, 4.93206739425659 ]
    [ -4.604896068573, -0.0521150045096874, 4.90943908691406 ]
    [ -4.61480951309204, -0.0943622887134552, 4.98868656158447 ]
    [ -4.6135573387146, -0.0931096449494362, 4.96690511703491 ]
    [ -4.61070966720581, -0.106856852769852, 4.99721384048462 ]
    [ -4.60635375976562, -0.109581030905247, 4.96690511703491 ]
    [ -4.61138439178467, -0.0825486555695534, 4.93905544281006 ]
    [ -4.60351991653442, -0.0808482617139816, 4.90943908691406 ]
    [ -4.60304927825928, -0.109581030905247, 4.93817234039307 ]
    [ -4.59862518310547, -0.109581038355827, 4.90943908691406 ]
    [ -4.5925145149231, -0.0209160316735506, 4.87799739837646 ]
    [ -4.58694982528687, -0.00969414785504341, 4.86631870269775 ]
    [ -4.59346532821655, -0.052115011960268, 4.88133811950684 ]
    [ -4.58666324615479, -0.0288496501743793, 4.86661338806152 ]
    [ -4.57527637481689, -0.0209160353988409, 4.85679912567139 ]
    [ -4.5863151550293, -0.052115011960268, 4.86697149276733 ]
    [ -4.57194852828979, -0.0521150156855583, 4.85274600982666 ]
    [ -4.59303522109985, -0.0808482617139816, 4.88178014755249 ]
    [ -4.59139108657837, -0.109581038355827, 4.8822226524353 ]
    [ -4.58588552474976, -0.0808482691645622, 4.86741352081299 ]
    [ -4.57151889801025, -0.0808482691645622, 4.85263586044312 ]
    [ -4.58545541763306, -0.109581045806408, 4.8678560256958 ]
    [ -4.57108879089355, -0.109581045806408, 4.85307836532593 ]
    [ -4.54382991790771, 0.0915502980351448, 4.85461139678955 ]
    [ -4.54382991790771, 0.0628170445561409, 4.84937858581543 ]
    [ -4.52008008956909, 0.0915502980351448, 4.84197950363159 ]
    [ -4.52687358856201, 0.0628170445561409, 4.83916664123535 ]
    [ -4.50571393966675, 0.0915502980351448, 4.83672714233398 ]
    [ -4.51250743865967, 0.0628170445561409, 4.8359317779541 ]
    [ -4.54238891601562, 0.0361256077885628, 4.84395360946655 ]
    [ -4.5496506690979, 0.00535101396963, 4.84276866912842 ]
    [ -4.52907562255859, 0.0470647290349007, 4.83784008026123 ]
    [ -4.53185081481934, 0.0279097016900778, 4.83649015426636 ]
    [ -4.5352840423584, 0.00535101303830743, 4.8359317779541 ]
    [ -4.517737865448, 0.0361256077885628, 4.83559703826904 ]
    [ -4.51509666442871, 0.00535101303830743, 4.83425712585449 ]
    [ -4.48636388778687, 0.0915502980351448, 4.83505249023438 ]
    [ -4.48636388778687, 0.0628170445561409, 4.83425712585449 ]
    [ -4.45763063430786, 0.0915502980351448, 4.82727336883545 ]
    [ -4.45788097381592, 0.0625104382634163, 4.82023429870605 ]
    [ -4.44846963882446, 0.052729070186615, 4.80704832077026 ]
    [ -4.48636388778687, 0.034083791077137, 4.83425712585449 ]
    [ -4.48636388778687, 0.00535101303830743, 4.83425712585449 ]
    [ -4.4654393196106, 0.0340837873518467, 4.8215651512146 ]
    [ -4.4519739151001, 0.0341624617576599, 4.7962851524353 ]
    [ -4.4654393196106, 0.00535101117566228, 4.8215651512146 ]
    [ -4.45722961425781, 0.00535100698471069, 4.79450702667236 ]
    [ -4.5541296005249, -0.0233817622065544, 4.84006309509277 ]
    [ -4.55706787109375, -0.0521150156855583, 4.83837938308716 ]
    [ -4.5397629737854, -0.0233817640691996, 4.8359317779541 ]
    [ -4.54270172119141, -0.0521150156855583, 4.8359317779541 ]
    [ -4.51509666442871, -0.0233817640691996, 4.83425712585449 ]
    [ -4.51509666442871, -0.0521150156855583, 4.83425712585449 ]
    [ -4.55755186080933, -0.0808482691645622, 4.83826971054077 ]
    [ -4.55712175369263, -0.109581045806408, 4.83871173858643 ]
    [ -4.54318523406982, -0.0808482691645622, 4.8359317779541 ]
    [ -4.54275512695312, -0.109581045806408, 4.8359317779541 ]
    [ -4.51509666442871, -0.0808482691645622, 4.83425712585449 ]
    [ -4.51509666442871, -0.109581045806408, 4.82888603210449 ]
    [ -4.48636388778687, -0.0233817640691996, 4.83425712585449 ]
    [ -4.48636388778687, -0.0521150156855583, 4.83425712585449 ]
    [ -4.4654393196106, -0.0233817659318447, 4.8215651512146 ]
    [ -4.45722961425781, -0.023381769657135, 4.79450702667236 ]
    [ -4.46605730056763, -0.0521150194108486, 4.8215651512146 ]
    [ -4.45846509933472, -0.0521150231361389, 4.79450702667236 ]
    [ -4.48710823059082, -0.0801034495234489, 4.82410383224487 ]
    [ -4.48021554946899, -0.0869966149330139, 4.79450702667236 ]
    [ -4.49795722961426, -0.109581053256989, 4.81619453430176 ]
    [ -4.49353170394897, -0.109581053256989, 4.79450702667236 ]
    [ -4.46844911575317, -0.0700297951698303, 4.81733465194702 ]
    [ -4.46584892272949, -0.0726304650306702, 4.79450702667236 ]
    [ -4.44844007492065, 0.0246071182191372, 4.76577425003052 ]
    [ -4.44606065750122, 0.0213178917765617, 4.74678993225098 ]
    [ -4.45377063751221, 0.00535100232809782, 4.76577425003052 ]
    [ -4.4470739364624, 0.00373547384515405, 4.73714399337769 ]
    [ -4.44381380081177, -0.00691897794604301, 4.72156810760498 ]
    [ -4.45392513275146, -0.0233817733824253, 4.76577425003052 ]
    [ -4.44960737228394, -0.0233817789703608, 4.73704099655151 ]
    [ -4.45516109466553, -0.0521150268614292, 4.76577425003052 ]
    [ -4.45185708999634, -0.0521150305867195, 4.73704099655151 ]
    [ -4.44510269165039, -0.0233817808330059, 4.71704006195068 ]
    [ -4.44680213928223, -0.0523343831300735, 4.70733737945557 ]
    [ -4.44453382492065, -0.0620580464601517, 4.6912202835083 ]
    [ -4.47822570800781, -0.0886488631367683, 4.76577425003052 ]
    [ -4.4753737449646, -0.0913882926106453, 4.74416971206665 ]
    [ -4.48906469345093, -0.109581060707569, 4.76577425003052 ]
    [ -4.47869300842285, -0.108989305794239, 4.73557186126709 ]
    [ -4.46419715881348, -0.0742822363972664, 4.76577425003052 ]
    [ -4.46378040313721, -0.0814252570271492, 4.73557186126709 ]
    [ -4.47090578079224, -0.0990176871418953, 4.72501420974731 ]
    [ -4.47365474700928, -0.118172720074654, 4.7191219329834 ]
    [ -4.45563888549805, -0.080848291516304, 4.70830821990967 ]
    [ -4.44713830947876, -0.081277921795845, 4.68081569671631 ]
    [ -4.4663200378418, -0.10898931324482, 4.70904970169067 ]
    [ -4.45507717132568, -0.10958106815815, 4.67957496643066 ]
    [ -4.44443273544312, -0.0911427363753319, 4.65631628036499 ]
    [ -4.44716691970825, -0.107229791581631, 4.64837980270386 ]
    [ -4.44480323791504, -0.115240655839443, 4.6299467086792 ]
    [ -4.62597227096558, -0.169663459062576, 4.99563837051392 ]
    [ -4.62079763412476, -0.17131569981575, 4.96690511703491 ]
    [ -4.61714649200439, -0.175232440233231, 4.94815540313721 ]
    [ -4.64513778686523, -0.204544574022293, 5.00786685943604 ]
    [ -4.64646053314209, -0.224513083696365, 5.00418138504028 ]
    [ -4.63938283920288, -0.19529202580452, 4.99722909927368 ]
    [ -4.62769651412964, -0.19578030705452, 4.96690511703491 ]
    [ -4.64092826843262, -0.224513083696365, 4.98981475830078 ]
    [ -4.63136339187622, -0.224513083696365, 4.96690511703491 ]
    [ -4.61870050430298, -0.19578030705452, 4.94455909729004 ]
    [ -4.62046384811401, -0.224513098597527, 4.94106912612915 ]
    [ -4.60749483108521, -0.138313800096512, 4.99563837051392 ]
    [ -4.60419034957886, -0.138313800096512, 4.96690511703491 ]
    [ -4.61304569244385, -0.155297309160233, 4.99563837051392 ]
    [ -4.61139392852783, -0.156949549913406, 4.96690511703491 ]
    [ -4.60088634490967, -0.138313814997673, 4.93817234039307 ]
    [ -4.59755373001099, -0.138313814997673, 4.90943908691406 ]
    [ -4.60987043380737, -0.166211649775505, 4.93841552734375 ]
    [ -4.60299062728882, -0.167047068476677, 4.90943908691406 ]
    [ -4.61349964141846, -0.195780321955681, 4.93019247055054 ]
    [ -4.60647201538086, -0.195780321955681, 4.90943908691406 ]
    [ -4.61464643478394, -0.224513098597527, 4.92670297622681 ]
    [ -4.60857057571411, -0.224513098597527, 4.90943908691406 ]
    [ -4.59140157699585, -0.138313814997673, 4.88221216201782 ]
    [ -4.59331703186035, -0.167047068476677, 4.88149166107178 ]
    [ -4.58546543121338, -0.138313814997673, 4.86784553527832 ]
    [ -4.57109880447388, -0.138313814997673, 4.85306787490845 ]
    [ -4.58616590499878, -0.167047068476677, 4.86712503433228 ]
    [ -4.5691237449646, -0.169241473078728, 4.84944534301758 ]
    [ -4.55827140808105, -0.180281698703766, 4.83752965927124 ]
    [ -4.59306621551514, -0.194644019007683, 4.87795114517212 ]
    [ -4.58737182617188, -0.203464552760124, 4.86588430404663 ]
    [ -4.59635972976685, -0.224513098597527, 4.88070631027222 ]
    [ -4.58806896209717, -0.224513098597527, 4.86516714096069 ]
    [ -4.58673763275146, -0.184309050440788, 4.86653709411621 ]
    [ -4.57579135894775, -0.194644019007683, 4.85457324981689 ]
    [ -4.57348775863647, -0.224513098597527, 4.85080099105835 ]
    [ -4.55878448486328, -0.195780336856842, 4.83700180053711 ]
    [ -4.55912113189697, -0.224513113498688, 4.83674192428589 ]
    [ -4.64836359024048, -0.253246337175369, 4.99932193756104 ]
    [ -4.64902019500732, -0.28095343708992, 4.99334144592285 ]
    [ -4.64497041702271, -0.289846926927567, 4.97991704940796 ]
    [ -4.64283180236816, -0.253246337175369, 4.98495578765869 ]
    [ -4.63517045974731, -0.253246337175369, 4.96690511703491 ]
    [ -4.64398765563965, -0.270691901445389, 4.98223257064819 ]
    [ -4.6393723487854, -0.28095343708992, 4.96896600723267 ]
    [ -4.62164974212646, -0.251414328813553, 4.93562364578247 ]
    [ -4.61670112609863, -0.259770423173904, 4.92135810852051 ]
    [ -4.62635183334351, -0.281979113817215, 4.93817234039307 ]
    [ -4.61795806884766, -0.281979113817215, 4.91839742660522 ]
    [ -4.64835739135742, -0.311020880937576, 4.99551296234131 ]
    [ -4.64497041702271, -0.30164960026741, 4.97991704940796 ]
    [ -4.64657115936279, -0.334161311388016, 5.00500679016113 ]
    [ -4.64336395263672, -0.320805102586746, 4.9858512878418 ]
    [ -4.63915824890137, -0.311020880937576, 4.96896600723267 ]
    [ -4.64169883728027, -0.342021971940994, 4.99551296234131 ]
    [ -4.63383293151855, -0.339445143938065, 4.96690511703491 ]
    [ -4.62675189971924, -0.310711890459061, 4.93817234039307 ]
    [ -4.61815786361694, -0.310711890459061, 4.91792631149292 ]
    [ -4.62416934967041, -0.339445143938065, 4.93817234039307 ]
    [ -4.61708354949951, -0.339445143938065, 4.92045736312866 ]
    [ -4.61543273925781, -0.24061493575573, 4.92434740066528 ]
    [ -4.61146831512451, -0.251414328813553, 4.91084384918213 ]
    [ -4.6118597984314, -0.281979113817215, 4.90403079986572 ]
    [ -4.61206007003784, -0.310711890459061, 4.90355968475342 ]
    [ -4.61098575592041, -0.339445143938065, 4.90609073638916 ]
    [ -4.59831714630127, -0.253246366977692, 4.88070631027222 ]
    [ -4.58902072906494, -0.253246366977692, 4.86419916152954 ]
    [ -4.59981918334961, -0.281979143619537, 4.88070631027222 ]
    [ -4.58925485610962, -0.281979143619537, 4.86418771743774 ]
    [ -4.57000398635864, -0.255119383335114, 4.84744119644165 ]
    [ -4.57256269454956, -0.281979143619537, 4.85042285919189 ]
    [ -4.55872011184692, -0.246789991855621, 4.83718299865723 ]
    [ -4.59637403488159, -0.312885820865631, 4.87792634963989 ]
    [ -4.58831882476807, -0.304757177829742, 4.86521673202515 ]
    [ -4.59661912918091, -0.339445173740387, 4.88189888000488 ]
    [ -4.58673667907715, -0.323912680149078, 4.86649560928345 ]
    [ -4.57532072067261, -0.312885820865631, 4.85579490661621 ]
    [ -4.58545398712158, -0.339445173740387, 4.86753225326538 ]
    [ -4.57108736038208, -0.339445173740387, 4.8559193611145 ]
    [ -4.55713224411011, -0.138313829898834, 4.83870124816895 ]
    [ -4.55763673782349, -0.16112619638443, 4.83818197250366 ]
    [ -4.54276561737061, -0.138313829898834, 4.8359317779541 ]
    [ -4.54636716842651, -0.169241487979889, 4.83622074127197 ]
    [ -4.51509666442871, -0.138313829898834, 4.82351493835449 ]
    [ -4.51509666442871, -0.167047083377838, 4.82351541519165 ]
    [ -4.54382991790771, -0.195780336856842, 4.83532667160034 ]
    [ -4.54382991790771, -0.224513113498688, 4.83506727218628 ]
    [ -4.51509666442871, -0.195780336856842, 4.82888603210449 ]
    [ -4.51509666442871, -0.224513113498688, 4.83425712585449 ]
    [ -4.50050592422485, -0.138313829898834, 4.81082344055176 ]
    [ -4.49862957000732, -0.138313829898834, 4.79450702667236 ]
    [ -4.50050592422485, -0.167047083377838, 4.81082344055176 ]
    [ -4.49862957000732, -0.167047083377838, 4.79450702667236 ]
    [ -4.49502229690552, -0.195780336856842, 4.81619453430176 ]
    [ -4.48766183853149, -0.195780336856842, 4.79450702667236 ]
    [ -4.48476028442383, -0.222909510135651, 4.82410383224487 ]
    [ -4.47434568405151, -0.212495386600494, 4.79450702667236 ]
    [ -4.46762561798096, -0.231418192386627, 4.81733465194702 ]
    [ -4.46461343765259, -0.226861536502838, 4.79450702667236 ]
    [ -4.55808591842651, -0.265945971012115, 4.83769607543945 ]
    [ -4.55745220184326, -0.281979143619537, 4.83820772171021 ]
    [ -4.54663705825806, -0.255119383335114, 4.836012840271 ]
    [ -4.54308605194092, -0.281979143619537, 4.8359317779541 ]
    [ -4.51509666442871, -0.253246366977692, 4.83425712585449 ]
    [ -4.51509666442871, -0.281979143619537, 4.83425712585449 ]
    [ -4.55568790435791, -0.310711920261383, 4.83963441848755 ]
    [ -4.55324554443359, -0.339445173740387, 4.841552734375 ]
    [ -4.54132127761841, -0.310711920261383, 4.8359317779541 ]
    [ -4.53887891769409, -0.339445173740387, 4.8359317779541 ]
    [ -4.51509666442871, -0.310711920261383, 4.83425712585449 ]
    [ -4.51509666442871, -0.339445173740387, 4.83425712585449 ]
    [ -4.48636388778687, -0.253246366977692, 4.83425712585449 ]
    [ -4.48636388778687, -0.281979143619537, 4.83425712585449 ]
    [ -4.4654393196106, -0.253246366977692, 4.8215651512146 ]
    [ -4.45722961425781, -0.253246366977692, 4.79450702667236 ]
    [ -4.45788097381592, -0.282908976078033, 4.82410383224487 ]
    [ -4.45024681091309, -0.27629429101944, 4.79450702667236 ]
    [ -4.48636388778687, -0.310711920261383, 4.83425712585449 ]
    [ -4.48636388778687, -0.339445173740387, 4.83425712585449 ]
    [ -4.45763063430786, -0.310711920261383, 4.83425712585449 ]
    [ -4.45763063430786, -0.339445173740387, 4.83425712585449 ]
    [ -4.49412107467651, -0.138313829898834, 4.76577425003052 ]
    [ -4.48456192016602, -0.138313844799995, 4.73704099655151 ]
    [ -4.49409008026123, -0.167047083377838, 4.76577425003052 ]
    [ -4.48450040817261, -0.167047098278999, 4.73704099655151 ]
    [ -4.47492837905884, -0.138313844799995, 4.71639156341553 ]
    [ -4.47489786148071, -0.167047098278999, 4.7165584564209 ]
    [ -4.46822643280029, -0.138313844799995, 4.70202493667603 ]
    [ -4.4596700668335, -0.138313844799995, 4.67957496643066 ]
    [ -4.46745204925537, -0.167047098278999, 4.7021918296814 ]
    [ -4.45786714553833, -0.167047098278999, 4.67957496643066 ]
    [ -4.48125314712524, -0.198601305484772, 4.76335191726685 ]
    [ -4.47777318954468, -0.194824293255806, 4.73704099655151 ]
    [ -4.47301244735718, -0.211161673069, 4.77131509780884 ]
    [ -4.47191095352173, -0.210060179233551, 4.7521595954895 ]
    [ -4.47104167938232, -0.209190919995308, 4.73704099655151 ]
    [ -4.46471643447876, -0.222249090671539, 4.76335191726685 ]
    [ -4.4603533744812, -0.224513128399849, 4.73704099655151 ]
    [ -4.47361373901367, -0.189803197979927, 4.71934461593628 ]
    [ -4.46567058563232, -0.197940424084663, 4.70918321609497 ]
    [ -4.45310735702515, -0.195780351758003, 4.67957496643066 ]
    [ -4.45463085174561, -0.224513128399849, 4.70830821990967 ]
    [ -4.44672298431396, -0.225034788250923, 4.67957592010498 ]
    [ -4.4515962600708, -0.138313844799995, 4.65084218978882 ]
    [ -4.4457859992981, -0.138313859701157, 4.62577772140503 ]
    [ -4.4502968788147, -0.167047098278999, 4.65084218978882 ]
    [ -4.44551563262939, -0.167047113180161, 4.6265230178833 ]
    [ -4.44596672058105, -0.197348669171333, 4.64956426620483 ]
    [ -4.44444274902344, -0.188816636800766, 4.63094043731689 ]
    [ -4.44416522979736, -0.215804651379585, 4.65828990936279 ]
    [ -4.45392513275146, -0.253246366977692, 4.76577425003052 ]
    [ -4.45062065124512, -0.253246366977692, 4.73704099655151 ]
    [ -4.44859457015991, -0.274642050266266, 4.76577425003052 ]
    [ -4.44694232940674, -0.272989809513092, 4.73704099655151 ]
    [ -4.44725799560547, -0.253246366977692, 4.70830821990967 ]
    [ -4.4444055557251, -0.253246396780014, 4.68947124481201 ]
    [ -4.44523143768311, -0.271338045597076, 4.70830821990967 ]
    [ -4.44398593902588, -0.269545644521713, 4.69276857376099 ]
    [ -4.42889785766602, 0.0915502905845642, 4.81861972808838 ]
    [ -4.42889785766602, 0.0718368887901306, 4.81096792221069 ]
    [ -4.42889785766602, 0.0574702620506287, 4.80486059188843 ]
    [ -4.40000820159912, 0.0896610617637634, 4.81413555145264 ]
    [ -4.39032649993896, 0.078823983669281, 4.80817365646362 ]
    [ -4.40948152542114, 0.0753540396690369, 4.80965375900269 ]
    [ -4.39850616455078, 0.0621337294578552, 4.79718351364136 ]
    [ -4.42889785766602, 0.0433835387229919, 4.79049444198608 ]
    [ -4.40668630599976, 0.0463528037071228, 4.78619289398193 ]
    [ -4.37143182754517, 0.096613347530365, 4.81775903701782 ]
    [ -4.37143182754517, 0.082246720790863, 4.80671358108521 ]
    [ -4.37143182754517, 0.0654324889183044, 4.7923469543457 ]
    [ -4.34269857406616, 0.100754208862782, 4.8215651512146 ]
    [ -4.34269857406616, 0.0863880515098572, 4.80449295043945 ]
    [ -4.34269857406616, 0.0692800879478455, 4.79012632369995 ]
    [ -4.31396579742432, 0.100065179169178, 4.8215651512146 ]
    [ -4.31396579742432, 0.0856985449790955, 4.80454063415527 ]
    [ -4.31396579742432, 0.0694541335105896, 4.79017400741577 ]
    [ -4.28312921524048, 0.0911912396550179, 4.82410383224487 ]
    [ -4.29130411148071, 0.0813750624656677, 4.8067569732666 ]
    [ -4.27214908599854, 0.0759004950523376, 4.81733465194702 ]
    [ -4.28312921524048, 0.0668815970420837, 4.7961106300354 ]
    [ -4.21442317962646, 0.105459161102772, 4.83785009384155 ]
    [ -4.25649976730347, 0.0915502980351448, 4.83425712585449 ]
    [ -4.25649976730347, 0.0712432339787483, 4.8215651512146 ]
    [ -4.259352684021, 0.0551981329917908, 4.79578638076782 ]
    [ -4.2255072593689, 0.0941490605473518, 4.83559703826904 ]
    [ -4.22776651382446, 0.0655536130070686, 4.8215651512146 ]
    [ -4.22776651382446, 0.0511874556541443, 4.80659770965576 ]
    [ -4.25167655944824, 0.0452174544334412, 4.78706121444702 ]
    [ -4.22776651382446, 0.0411671996116638, 4.79223108291626 ]
    [ -4.38753080368042, 0.0489138923585415, 4.77880382537842 ]
    [ -4.42889785766602, 0.0333380065858364, 4.76577425003052 ]
    [ -4.42791271209717, 0.0236791875213385, 4.73714399337769 ]
    [ -4.43683385848999, 0.0122360484674573, 4.7276349067688 ]
    [ -4.39833116531372, 0.0422281585633755, 4.76784515380859 ]
    [ -4.40016460418701, 0.0310615804046392, 4.73704099655151 ]
    [ -4.41767883300781, 0.0205592401325703, 4.7202467918396 ]
    [ -4.42836713790894, 0.00516025954857469, 4.7113299369812 ]
    [ -4.42043352127075, -0.000359135447070003, 4.67957496643066 ]
    [ -4.39755344390869, 0.0223349798470736, 4.70972442626953 ]
    [ -4.38623523712158, 0.019836351275444, 4.69359350204468 ]
    [ -4.40539073944092, 0.0172394961118698, 4.70109128952026 ]
    [ -4.39755344390869, 0.0136336516588926, 4.6822395324707 ]
    [ -4.37143182754517, 0.0510658584535122, 4.7725944519043 ]
    [ -4.34492540359497, 0.0550102554261684, 4.76341247558594 ]
    [ -4.33683252334595, 0.0507659241557121, 4.74464225769043 ]
    [ -4.37143182754517, 0.0460881516337395, 4.75822782516479 ]
    [ -4.37143182754517, 0.0387777611613274, 4.73704099655151 ]
    [ -4.35598802566528, 0.0481571480631828, 4.75226020812988 ]
    [ -4.34492540359497, 0.045554094016552, 4.73585510253906 ]
    [ -4.37143182754517, 0.0289086569100618, 4.70830821990967 ]
    [ -4.36874055862427, 0.021475238725543, 4.6822395324707 ]
    [ -4.37652397155762, 0.017191331833601, 4.6744384765625 ]
    [ -4.34269857406616, 0.0367316454648972, 4.70830821990967 ]
    [ -4.34269857406616, 0.027700824663043, 4.67957496643066 ]
    [ -4.41733741760254, -0.00386913819238544, 4.65084218978882 ]
    [ -4.41577243804932, -0.00659665046259761, 4.62702989578247 ]
    [ -4.40016460418701, 0.00519029097631574, 4.65084218978882 ]
    [ -4.40302753448486, -0.00274428399279714, 4.6193151473999 ]
    [ -4.39567041397095, -0.00636443542316556, 4.59337615966797 ]
    [ -4.38940048217773, -0.00848493259400129, 4.57742023468018 ]
    [ -4.35736846923828, 0.0198001060634851, 4.66481733322144 ]
    [ -4.36874055862427, 0.0143074179068208, 4.65348052978516 ]
    [ -4.37143182754517, 0.00626507773995399, 4.62210893630981 ]
    [ -4.34269857406616, 0.0216521415859461, 4.65930271148682 ]
    [ -4.34269857406616, 0.0177377834916115, 4.64493608474731 ]
    [ -4.34269857406616, 0.0111617185175419, 4.62210893630981 ]
    [ -4.37143182754517, -0.00170430610887706, 4.59337615966797 ]
    [ -4.37143182754517, -0.00748643651604652, 4.57442665100098 ]
    [ -4.34269857406616, 0.00177183677442372, 4.59337615966797 ]
    [ -4.34269857406616, -0.00601873220875859, 4.57002878189087 ]
    [ -4.43899822235107, -0.0233817845582962, 4.70267343521118 ]
    [ -4.43044376373291, -0.0233817864209414, 4.67957496643066 ]
    [ -4.44178485870361, -0.0429030209779739, 4.69711256027222 ]
    [ -4.4388313293457, -0.0523343868553638, 4.68081569671631 ]
    [ -4.44168424606323, -0.0719872266054153, 4.67206478118896 ]
    [ -4.42426633834839, -0.0233817920088768, 4.65084218978882 ]
    [ -4.41930913925171, -0.0205450914800167, 4.6193151473999 ]
    [ -4.43251276016235, -0.0521150454878807, 4.65084218978882 ]
    [ -4.4287314414978, -0.052115049213171, 4.62210893630981 ]
    [ -4.41451406478882, -0.0090762060135603, 4.60787439346313 ]
    [ -4.41768407821655, -0.0267625749111176, 4.59337615966797 ]
    [ -4.4160041809082, -0.0326171852648258, 4.57255077362061 ]
    [ -4.42420053482056, -0.0521150529384613, 4.59337615966797 ]
    [ -4.41791868209839, -0.0517378784716129, 4.56364107131958 ]
    [ -4.41003656387329, -0.01239547226578, 4.59337615966797 ]
    [ -4.40033054351807, -0.0221491809934378, 4.56540775299072 ]
    [ -4.41126012802124, -0.041908361017704, 4.55339527130127 ]
    [ -4.44052076339722, -0.0812779292464256, 4.64837980270386 ]
    [ -4.43613290786743, -0.0808483064174652, 4.62210893630981 ]
    [ -4.44311046600342, -0.0960851535201073, 4.63716077804565 ]
    [ -4.44129371643066, -0.107229799032211, 4.62106513977051 ]
    [ -4.43010330200195, -0.0808483064174652, 4.59337615966797 ]
    [ -4.42333030700684, -0.0808483138680458, 4.56464290618896 ]
    [ -4.43518209457397, -0.109581083059311, 4.59337615966797 ]
    [ -4.42840909957886, -0.109581090509892, 4.56464290618896 ]
    [ -4.37143182754517, -0.0122800823301077, 4.56006002426147 ]
    [ -4.34269857406616, -0.010812378488481, 4.55566215515137 ]
    [ -4.31126070022583, 0.055149968713522, 4.76310920715332 ]
    [ -4.31903553009033, 0.0507659241557121, 4.74464225769043 ]
    [ -4.28523254394531, 0.0509013496339321, 4.77319860458374 ]
    [ -4.299880027771, 0.048331193625927, 4.75175523757935 ]
    [ -4.31126070022583, 0.0457634255290031, 4.73585510253906 ]
    [ -4.28523254394531, 0.0452298484742641, 4.75883197784424 ]
    [ -4.28523254394531, 0.0370916649699211, 4.73704099655151 ]
    [ -4.31396579742432, 0.0369934290647507, 4.70830821990967 ]
    [ -4.31396579742432, 0.0280660819262266, 4.67957496643066 ]
    [ -4.28399419784546, 0.0264415014535189, 4.70745754241943 ]
    [ -4.29376029968262, 0.0221904944628477, 4.67957496643066 ]
    [ -4.27359104156494, 0.0185636729001999, 4.69731330871582 ]
    [ -4.27939414978027, 0.0161055754870176, 4.67957496643066 ]
    [ -4.27083206176758, 0.0484623275697231, 4.78011465072632 ]
    [ -4.259352684021, 0.0394839607179165, 4.76863193511963 ]
    [ -4.25636386871338, 0.0254582669585943, 4.73718738555908 ]
    [ -4.24669551849365, 0.0177850034087896, 4.72770738601685 ]
    [ -4.22702360153198, 0.0266088806092739, 4.76450729370117 ]
    [ -4.23610639572144, 0.0217594429850578, 4.74686288833618 ]
    [ -4.2169508934021, 0.0185145679861307, 4.75408506393433 ]
    [ -4.22702360153198, 0.0145329749211669, 4.73718738555908 ]
    [ -4.26585102081299, 0.0218419320881367, 4.716468334198 ]
    [ -4.25636386871338, 0.014739440754056, 4.70745754241943 ]
    [ -4.25649976730347, 0.00640909094363451, 4.67957496643066 ]
    [ -4.22776651382446, 0.00328104384243488, 4.70830821990967 ]
    [ -4.22800540924072, -0.00509317452087998, 4.68190383911133 ]
    [ -4.31396579742432, 0.0218862686306238, 4.6579761505127 ]
    [ -4.31396579742432, 0.0173896923661232, 4.64361000061035 ]
    [ -4.31396579742432, 0.0102686025202274, 4.62210893630981 ]
    [ -4.29866743087769, 0.0201124344021082, 4.66304874420166 ]
    [ -4.28754663467407, 0.0128306532278657, 4.65241956710815 ]
    [ -4.28523254394531, 0.00352707877755165, 4.62210893630981 ]
    [ -4.31396579742432, 0.000680833356454968, 4.59337615966797 ]
    [ -4.31396579742432, -0.00656423391774297, 4.57166337966919 ]
    [ -4.28635835647583, -0.00531539367511868, 4.59371709823608 ]
    [ -4.29668617248535, -0.00823411624878645, 4.57666826248169 ]
    [ -4.25649976730347, 2.18530985875987e-05, 4.65084218978882 ]
    [ -4.25622272491455, -0.00560578284785151, 4.62462472915649 ]
    [ -4.2386474609375, -0.00753935379907489, 4.65084218978882 ]
    [ -4.24187564849854, -0.00890644825994968, 4.63587951660156 ]
    [ -4.26561594009399, -0.00760754849761724, 4.60352230072021 ]
    [ -4.21858739852905, -0.0112124271690845, 4.67387819290161 ]
    [ -4.31396579742432, -0.0113583570346236, 4.55729722976685 ]
    [ -4.27753114700317, -0.0108033139258623, 4.58436679840088 ]
    [ -4.28635835647583, -0.0145274149253964, 4.56611156463623 ]
    [ -4.24646091461182, -0.0106569202616811, 4.61672401428223 ]
    [ -4.224280834198, -0.0136237954720855, 4.65084218978882 ]
    [ -4.23048543930054, -0.0157876871526241, 4.62462472915649 ]
    [ -4.25622272491455, -0.013686747290194, 4.59371709823608 ]
    [ -4.25649976730347, -0.0230260845273733, 4.56464290618896 ]
    [ -4.22776651382446, -0.0233741700649261, 4.59337615966797 ]
    [ -4.22748136520386, -0.0321231819689274, 4.56274747848511 ]
    [ -4.21771335601807, -0.0400577560067177, 4.5519061088562 ]
    [ -4.44002532958984, -0.293107092380524, 4.81733512878418 ]
    [ -4.43757963180542, -0.2906613945961, 4.79450702667236 ]
    [ -4.43438911437988, -0.310711920261383, 4.8215651512146 ]
    [ -4.4220666885376, -0.31098085641861, 4.79224920272827 ]
    [ -4.43037271499634, -0.339445173740387, 4.8215651512146 ]
    [ -4.41600656509399, -0.339445173740387, 4.79604625701904 ]
    [ -4.41441345214844, -0.320737421512604, 4.78116655349731 ]
    [ -4.41435432434082, -0.339445173740387, 4.78167963027954 ]
    [ -4.44264030456543, -0.234960153698921, 4.66999912261963 ]
    [ -4.44239950180054, -0.138313859701157, 4.61141157150269 ]
    [ -4.44222354888916, -0.167047113180161, 4.6121563911438 ]
    [ -4.438148021698, -0.138313859701157, 4.59337615966797 ]
    [ -4.43137454986572, -0.138313859701157, 4.56464290618896 ]
    [ -4.4377965927124, -0.167047113180161, 4.59337615966797 ]
    [ -4.43102359771729, -0.167047113180161, 4.56464290618896 ]
    [ -4.4429178237915, -0.207972139120102, 4.63913440704346 ]
    [ -4.44152927398682, -0.197348684072495, 4.62166118621826 ]
    [ -4.44155979156494, -0.225034788250923, 4.64956426620483 ]
    [ -4.43806838989258, -0.22451314330101, 4.62210893630981 ]
    [ -4.43615007400513, -0.195780366659164, 4.59337615966797 ]
    [ -4.42946815490723, -0.195780366659164, 4.56464290618896 ]
    [ -4.43366098403931, -0.22451314330101, 4.59337615966797 ]
    [ -4.42702913284302, -0.22451314330101, 4.56464290618896 ]
    [ -4.43592739105225, -0.289009153842926, 4.76577425003052 ]
    [ -4.43427515029907, -0.287356913089752, 4.73704099655151 ]
    [ -4.44118499755859, -0.253246396780014, 4.67510509490967 ]
    [ -4.4326229095459, -0.285704672336578, 4.70830821990967 ]
    [ -4.4321403503418, -0.280265897512436, 4.68174457550049 ]
    [ -4.42156076431274, -0.303374826908112, 4.76577425003052 ]
    [ -4.41990852355957, -0.301722586154938, 4.73704099655151 ]
    [ -4.41352844238281, -0.317741453647614, 4.76577425003052 ]
    [ -4.41187620162964, -0.31608921289444, 4.73704099655151 ]
    [ -4.41252517700195, -0.339445173740387, 4.76577425003052 ]
    [ -4.40922069549561, -0.339445173740387, 4.73704099655151 ]
    [ -4.4182562828064, -0.300070345401764, 4.70830821990967 ]
    [ -4.41660404205322, -0.298418611288071, 4.67957496643066 ]
    [ -4.41022396087646, -0.314436972141266, 4.70830821990967 ]
    [ -4.40857219696045, -0.312784761190414, 4.67957496643066 ]
    [ -4.40591669082642, -0.339445173740387, 4.70830821990967 ]
    [ -4.40261268615723, -0.339445203542709, 4.67957496643066 ]
    [ -4.43723583221436, -0.253246396780014, 4.65084218978882 ]
    [ -4.43349504470825, -0.253246396780014, 4.62210893630981 ]
    [ -4.4231972694397, -0.284690469503403, 4.64937877655029 ]
    [ -4.42286968231201, -0.280747979879379, 4.62210893630981 ]
    [ -4.41426086425781, -0.296075433492661, 4.63882541656494 ]
    [ -4.41330003738403, -0.295114606618881, 4.62210893630981 ]
    [ -4.42967224121094, -0.253246396780014, 4.59337615966797 ]
    [ -4.42101335525513, -0.253708928823471, 4.5630578994751 ]
    [ -4.42091703414917, -0.279096215963364, 4.59337615966797 ]
    [ -4.41811037063599, -0.274717420339584, 4.57157897949219 ]
    [ -4.41214990615845, -0.263595193624496, 4.55242395401001 ]
    [ -4.41164779663086, -0.293462365865707, 4.59337615966797 ]
    [ -4.40252637863159, -0.283997148275375, 4.56245851516724 ]
    [ -4.41536235809326, -0.29717692732811, 4.65798091888428 ]
    [ -4.40828037261963, -0.308337777853012, 4.64937877655029 ]
    [ -4.40403652191162, -0.310711950063705, 4.62210893630981 ]
    [ -4.39930820465088, -0.339445203542709, 4.65084218978882 ]
    [ -4.39225196838379, -0.340509980916977, 4.62097501754761 ]
    [ -4.39669561386108, -0.311760038137436, 4.5923228263855 ]
    [ -4.39290285110474, -0.302881330251694, 4.5724925994873 ]
    [ -4.38864946365356, -0.331642240285873, 4.60119819641113 ]
    [ -4.38240385055542, -0.29327592253685, 4.55333709716797 ]
    [ -4.38425350189209, -0.350797742605209, 4.61064147949219 ]
    [ -4.38243436813354, -0.32203683257103, 4.5820426940918 ]
    [ -4.37284135818481, -0.311987012624741, 4.5633716583252 ]
    [ -4.37886428833008, -0.340509980916977, 4.5923228263855 ]
    [ -4.36392259597778, -0.339445203542709, 4.57068347930908 ]
    [ -4.35489130020142, -0.321092694997787, 4.55425119400024 ]
    [ -4.35380411148071, -0.339445203542709, 4.55631732940674 ]
    [ -4.41548919677734, -0.0610638633370399, 4.54896211624146 ]
    [ -4.3921046257019, -0.0308366790413857, 4.54866743087769 ]
    [ -4.40107536315918, -0.0517378821969032, 4.54626703262329 ]
    [ -4.41723728179932, -0.0808483138680458, 4.54669237136841 ]
    [ -4.41977691650391, -0.109581090509892, 4.54329061508179 ]
    [ -4.40016460418701, -0.0808483138680458, 4.53893041610718 ]
    [ -4.3995532989502, -0.109882451593876, 4.52923965454102 ]
    [ -4.38956832885742, -0.119660958647728, 4.51912403106689 ]
    [ -4.37143182754517, -0.0266467109322548, 4.54602956771851 ]
    [ -4.37143182754517, -0.0521150603890419, 4.53771209716797 ]
    [ -4.34269857406616, -0.0251790080219507, 4.54118156433105 ]
    [ -4.34347248077393, -0.0508414320647717, 4.52710819244385 ]
    [ -4.33441114425659, -0.0595699362456799, 4.5176420211792 ]
    [ -4.37151288986206, -0.0803619399666786, 4.52817392349243 ]
    [ -4.36198949813843, -0.0896154493093491, 4.51838302612305 ]
    [ -4.38114500045776, -0.100505448877811, 4.52452945709229 ]
    [ -4.37151288986206, -0.109882459044456, 4.5130558013916 ]
    [ -4.35356616973877, -0.0704599469900131, 4.5237889289856 ]
    [ -4.34347248077393, -0.0803619474172592, 4.51172256469727 ]
    [ -4.34462642669678, -0.106995686888695, 4.49742984771729 ]
    [ -4.33633375167847, -0.114849671721458, 4.48767518997192 ]
    [ -4.31396579742432, -0.0257245097309351, 4.53868722915649 ]
    [ -4.31396579742432, -0.0426693968474865, 4.52432107925415 ]
    [ -4.31396579742432, -0.0570360235869884, 4.51621198654175 ]
    [ -4.28523254394531, -0.0289307627826929, 4.54137849807739 ]
    [ -4.28523254394531, -0.0474377684295177, 4.52701187133789 ]
    [ -4.28523254394531, -0.0618039183318615, 4.51890325546265 ]
    [ -4.31658601760864, -0.0837212651968002, 4.50077962875366 ]
    [ -4.31658601760864, -0.0965281575918198, 4.49355173110962 ]
    [ -4.28523254394531, -0.0808483213186264, 4.50815343856812 ]
    [ -4.28523254394531, -0.101485833525658, 4.49642705917358 ]
    [ -4.31658601760864, -0.108020886778831, 4.48704433441162 ]
    [ -4.28523254394531, -0.115851983428001, 4.48818206787109 ]
    [ -4.25649976730347, -0.0327840819954872, 4.54571962356567 ]
    [ -4.2587513923645, -0.0546556524932384, 4.53094005584717 ]
    [ -4.26983022689819, -0.0659271329641342, 4.52123022079468 ]
    [ -4.2368688583374, -0.0357233062386513, 4.5486855506897 ]
    [ -4.22748136520386, -0.0506278052926064, 4.54261207580566 ]
    [ -4.25067520141602, -0.0709863677620888, 4.52412462234497 ]
    [ -4.2587513923645, -0.0806776136159897, 4.51615858078003 ]
    [ -4.25586414337158, -0.110699281096458, 4.499755859375 ]
    [ -4.22776651382446, -0.0768323913216591, 4.52752208709717 ]
    [ -4.22776651382446, -0.0911990255117416, 4.51921463012695 ]
    [ -4.22776651382446, -0.109581097960472, 4.50855541229248 ]
    [ -4.26501846313477, -0.12102185189724, 4.49111413955688 ]
    [ -4.42125988006592, -0.138313874602318, 4.54088544845581 ]
    [ -4.42108392715454, -0.167047128081322, 4.54161548614502 ]
    [ -4.40677833557129, -0.138313874602318, 4.52651929855347 ]
    [ -4.39241170883179, -0.138313874602318, 4.51729917526245 ]
    [ -4.40564060211182, -0.167047128081322, 4.52724885940552 ]
    [ -4.39127445220947, -0.167047128081322, 4.5180287361145 ]
    [ -4.42030620574951, -0.195780381560326, 4.54430532455444 ]
    [ -4.41873264312744, -0.224513158202171, 4.54699516296387 ]
    [ -4.39864349365234, -0.197541818022728, 4.52846813201904 ]
    [ -4.38805198669434, -0.189138516783714, 4.52009725570679 ]
    [ -4.40016460418701, -0.224513158202171, 4.535071849823 ]
    [ -4.36855840682983, -0.136516198515892, 4.50162982940674 ]
    [ -4.37143182754517, -0.167047128081322, 4.50537872314453 ]
    [ -4.35594081878662, -0.136516198515892, 4.49353218078613 ]
    [ -4.35391330718994, -0.167047128081322, 4.49452686309814 ]
    [ -4.34444761276245, -0.136516198515892, 4.48632717132568 ]
    [ -4.33954668045044, -0.167047128081322, 4.48627233505249 ]
    [ -4.38525724411011, -0.20829401910305, 4.52189016342163 ]
    [ -4.37398052215576, -0.197541818022728, 4.51327323913574 ]
    [ -4.38132858276367, -0.224513158202171, 4.52398681640625 ]
    [ -4.36696195602417, -0.224513158202171, 4.51622533798218 ]
    [ -4.34754514694214, -0.195780381560326, 4.49792385101318 ]
    [ -4.34029865264893, -0.222568139433861, 4.50143051147461 ]
    [ -4.33317852020264, -0.195780381560326, 4.49020719528198 ]
    [ -4.32912063598633, -0.21169339120388, 4.49238681793213 ]
    [ -4.41654253005981, -0.244439691305161, 4.54898548126221 ]
    [ -4.40160942077637, -0.253708928823471, 4.54307556152344 ]
    [ -4.39299440383911, -0.274120420217514, 4.5462327003479 ]
    [ -4.37105369567871, -0.255265325307846, 4.5268440246582 ]
    [ -4.36122369766235, -0.247034177184105, 4.51930952072144 ]
    [ -4.37226819992065, -0.283010572195053, 4.53899240493774 ]
    [ -4.35633945465088, -0.26618966460228, 4.52193355560303 ]
    [ -4.34513664245605, -0.255265325307846, 4.5131573677063 ]
    [ -4.35231304168701, -0.28197917342186, 4.52483797073364 ]
    [ -4.33794641494751, -0.28197917342186, 4.51694822311401 ]
    [ -4.36324834823608, -0.301937192678452, 4.54470109939575 ]
    [ -4.3480281829834, -0.311193555593491, 4.5354380607605 ]
    [ -4.33303308486938, -0.310711950063705, 4.51954889297485 ]
    [ -4.34288835525513, -0.339445203542709, 4.53591012954712 ]
    [ -4.33178234100342, -0.339445203542709, 4.52004384994507 ]
    [ -4.31396579742432, -0.138313874602318, 4.47671175003052 ]
    [ -4.31396579742432, -0.167047128081322, 4.47704315185547 ]
    [ -4.28523254394531, -0.138313874602318, 4.47954988479614 ]
    [ -4.28523254394531, -0.167047128081322, 4.47494888305664 ]
    [ -4.32047891616821, -0.230848416686058, 4.49511241912842 ]
    [ -4.31396579742432, -0.195780381560326, 4.48313140869141 ]
    [ -4.31212711334229, -0.222568139433861, 4.49026489257812 ]
    [ -4.28523254394531, -0.195780381560326, 4.47650527954102 ]
    [ -4.28523254394531, -0.224513158202171, 4.48287010192871 ]
    [ -4.24586296081543, -0.125813588500023, 4.49389219284058 ]
    [ -4.22590160369873, -0.136560544371605, 4.49608325958252 ]
    [ -4.21508026123047, -0.154360875487328, 4.49332237243652 ]
    [ -4.25586414337158, -0.136560544371605, 4.48715353012085 ]
    [ -4.25649976730347, -0.167047128081322, 4.47837924957275 ]
    [ -4.2342357635498, -0.144969090819359, 4.49040365219116 ]
    [ -4.22590160369873, -0.165181741118431, 4.48672723770142 ]
    [ -4.25649976730347, -0.195780381560326, 4.47494888305664 ]
    [ -4.25649976730347, -0.224513158202171, 4.47650480270386 ]
    [ -4.22776651382446, -0.195780381560326, 4.47837924957275 ]
    [ -4.22776651382446, -0.224513158202171, 4.47494888305664 ]
    [ -4.31212711334229, -0.251407742500305, 4.49863910675049 ]
    [ -4.31396579742432, -0.28197917342186, 4.508141040802 ]
    [ -4.29174613952637, -0.259759545326233, 4.49511289596558 ]
    [ -4.28339433670044, -0.280140995979309, 4.49863910675049 ]
    [ -4.30132389068604, -0.240604504942894, 4.49230480194092 ]
    [ -4.28339433670044, -0.251407742500305, 4.49021577835083 ]
    [ -4.27259111404419, -0.269337296485901, 4.49230480194092 ]
    [ -4.31396579742432, -0.310711950063705, 4.51320362091064 ]
    [ -4.31396579742432, -0.339445203542709, 4.51405477523804 ]
    [ -4.28523254394531, -0.310711950063705, 4.5045018196106 ]
    [ -4.28523254394531, -0.339445203542709, 4.50507402420044 ]
    [ -4.26301336288452, -0.288492798805237, 4.49511289596558 ]
    [ -4.25649976730347, -0.253246426582336, 4.48286962509155 ]
    [ -4.25466108322144, -0.280140995979309, 4.49021530151367 ]
    [ -4.22776651382446, -0.253246426582336, 4.47650480270386 ]
    [ -4.22776651382446, -0.281979203224182, 4.48280811309814 ]
    [ -4.25875902175903, -0.310711979866028, 4.4964804649353 ]
    [ -4.25843095779419, -0.339445233345032, 4.49669694900513 ]
    [ -4.24439239501953, -0.310711979866028, 4.4921293258667 ]
    [ -4.24406433105469, -0.339445233345032, 4.49220657348633 ]
    [ -4.22776651382446, -0.310711979866028, 4.48703575134277 ]
    [ -4.22776651382446, -0.339445233345032, 4.4871129989624 ]
    [ -4.67368412017822, -0.368178308010101, 5.50329923629761 ]
    [ -4.67589235305786, -0.368178337812424, 5.48409986495972 ]
    [ -4.67349910736084, -0.387136876583099, 5.5016884803772 ]
    [ -4.67451047897339, -0.390259712934494, 5.48409986495972 ]
    [ -4.67919635772705, -0.368178337812424, 5.45536661148071 ]
    [ -4.6825008392334, -0.368178337812424, 5.42663383483887 ]
    [ -4.6761622428894, -0.39191147685051, 5.45536661148071 ]
    [ -4.67781448364258, -0.393563717603683, 5.42663383483887 ]
    [ -4.68580484390259, -0.368178337812424, 5.39790058135986 ]
    [ -4.68910932540894, -0.368178337812424, 5.36916780471802 ]
    [ -4.67946672439575, -0.395215958356857, 5.39790058135986 ]
    [ -4.67983388900757, -0.399436920881271, 5.36901664733887 ]
    [ -4.67365026473999, -0.411799401044846, 5.35933828353882 ]
    [ -4.69241380691528, -0.368178337812424, 5.34043455123901 ]
    [ -4.69571781158447, -0.368178337812424, 5.31170177459717 ]
    [ -4.68437957763672, -0.396911591291428, 5.34043455123901 ]
    [ -4.68768405914307, -0.396911591291428, 5.31170177459717 ]
    [ -4.70291996002197, -0.368178367614746, 5.24907398223877 ]
    [ -4.7025671005249, -0.387472152709961, 5.24600553512573 ]
    [ -4.69902229309082, -0.368178367614746, 5.28296852111816 ]
    [ -4.7012677192688, -0.368178367614746, 5.26344060897827 ]
    [ -4.69098854064941, -0.39691162109375, 5.28296852111816 ]
    [ -4.69538307189941, -0.396994590759277, 5.25504398345947 ]
    [ -4.67473745346069, -0.412886589765549, 5.34043455123901 ]
    [ -4.67638921737671, -0.414538830518723, 5.31170177459717 ]
    [ -4.67804145812988, -0.416190624237061, 5.28296852111816 ]
    [ -4.67969369888306, -0.417842864990234, 5.25423574447632 ]
    [ -4.70563077926636, -0.368178367614746, 5.22550249099731 ]
    [ -4.70806074142456, -0.368178367614746, 5.19676923751831 ]
    [ -4.70374631881714, -0.390761852264404, 5.22550249099731 ]
    [ -4.70496082305908, -0.391976833343506, 5.19676923751831 ]
    [ -4.69571208953857, -0.405128955841064, 5.22550249099731 ]
    [ -4.69692707061768, -0.406343460083008, 5.19676923751831 ]
    [ -4.70718622207642, -0.368178367614746, 5.16803646087646 ]
    [ -4.703697681427, -0.368178367614746, 5.14654731750488 ]
    [ -4.70452356338501, -0.391539573669434, 5.16803646087646 ]
    [ -4.70308542251587, -0.387990474700928, 5.14913511276245 ]
    [ -4.69089889526367, -0.368178367614746, 5.13218069076538 ]
    [ -4.69649028778076, -0.405906677246094, 5.16803646087646 ]
    [ -4.68949317932129, -0.397305488586426, 5.13945579528809 ]
    [ -4.68134593963623, -0.419495105743408, 5.22550249099731 ]
    [ -4.68256092071533, -0.42071008682251, 5.19676923751831 ]
    [ -4.68212366104126, -0.420273303985596, 5.16803646087646 ]
    [ -4.67786550521851, -0.418621063232422, 5.13930368423462 ]
    [ -4.67594385147095, -0.36625337600708, 5.10943078994751 ]
    [ -4.67328262329102, -0.355392932891846, 5.09563255310059 ]
    [ -4.675133228302, -0.39691162109375, 5.11749935150146 ]
    [ -4.67399883270264, -0.415622711181641, 5.12170839309692 ]
    [ -4.65766572952271, -0.368178308010101, 5.53647661209106 ]
    [ -4.65324211120605, -0.387477815151215, 5.53338384628296 ]
    [ -4.63002872467041, -0.368178308010101, 5.54575347900391 ]
    [ -4.63002872467041, -0.392878949642181, 5.53647661209106 ]
    [ -4.67203235626221, -0.368178308010101, 5.51766586303711 ]
    [ -4.6611967086792, -0.391880929470062, 5.51189279556274 ]
    [ -4.65876197814941, -0.400136917829514, 5.48409986495972 ]
    [ -4.6273775100708, -0.405926167964935, 5.511887550354 ]
    [ -4.63140916824341, -0.406789273023605, 5.48409986495972 ]
    [ -4.61603212356567, -0.411647260189056, 5.50167942047119 ]
    [ -4.61704254150391, -0.412658184766769, 5.48409986495972 ]
    [ -4.60129594802856, -0.368178308010101, 5.54575347900391 ]
    [ -4.60373020172119, -0.399345338344574, 5.53833198547363 ]
    [ -4.57256269454956, -0.368178308010101, 5.54575347900391 ]
    [ -4.57256269454956, -0.396911561489105, 5.54575347900391 ]
    [ -4.61493062973022, -0.410545766353607, 5.52083492279053 ]
    [ -4.59577512741089, -0.420123994350433, 5.53338384628296 ]
    [ -4.57499742507935, -0.428078591823578, 5.53833198547363 ]
    [ -4.56704235076904, -0.448856770992279, 5.53338384628296 ]
    [ -4.60111474990845, -0.425463140010834, 5.51125907897949 ]
    [ -4.60267686843872, -0.427024811506271, 5.48409986495972 ]
    [ -4.58729934692383, -0.44038051366806, 5.50168323516846 ]
    [ -4.58831024169922, -0.441391915082932, 5.48409986495972 ]
    [ -4.58619785308838, -0.439279019832611, 5.52083826065063 ]
    [ -4.5723819732666, -0.454196393489838, 5.51126098632812 ]
    [ -4.57394409179688, -0.455758541822433, 5.48409986495972 ]
    [ -4.55856609344482, -0.469113767147064, 5.50168323516846 ]
    [ -4.55957746505737, -0.470125168561935, 5.48409986495972 ]
    [ -4.54382991790771, -0.368178308010101, 5.54575347900391 ]
    [ -4.54382991790771, -0.396911561489105, 5.54575347900391 ]
    [ -4.51509666442871, -0.368178308010101, 5.54575347900391 ]
    [ -4.51509666442871, -0.396911561489105, 5.54575347900391 ]
    [ -4.54382991790771, -0.425643861293793, 5.54575347900391 ]
    [ -4.54626417160034, -0.456811845302582, 5.53833198547363 ]
    [ -4.51509666442871, -0.425643861293793, 5.54575347900391 ]
    [ -4.51509666442871, -0.454377114772797, 5.54575347900391 ]
    [ -4.55746507644653, -0.468012273311615, 5.52083873748779 ]
    [ -4.48636388778687, -0.368178308010101, 5.54575347900391 ]
    [ -4.48636388778687, -0.396911561489105, 5.54575347900391 ]
    [ -4.45763063430786, -0.368178308010101, 5.54575347900391 ]
    [ -4.45763063430786, -0.396911561489105, 5.54575347900391 ]
    [ -4.48636388778687, -0.425643861293793, 5.54575347900391 ]
    [ -4.48636388778687, -0.454377114772797, 5.54575347900391 ]
    [ -4.45763063430786, -0.425643861293793, 5.54575347900391 ]
    [ -4.45763063430786, -0.454377114772797, 5.54575347900391 ]
    [ -4.54041576385498, -0.483110368251801, 5.53647661209106 ]
    [ -4.53809928894043, -0.511843144893646, 5.53647661209106 ]
    [ -4.51509666442871, -0.483110368251801, 5.54575347900391 ]
    [ -4.51509666442871, -0.511843144893646, 5.54575347900391 ]
    [ -4.55383396148682, -0.480459153652191, 5.51188945770264 ]
    [ -4.55494403839111, -0.484491318464279, 5.48409986495972 ]
    [ -4.54838752746582, -0.511843144893646, 5.51283264160156 ]
    [ -4.55169153213501, -0.511843144893646, 5.48409986495972 ]
    [ -4.53809928894043, -0.54057639837265, 5.53647661209106 ]
    [ -4.53809928894043, -0.569309175014496, 5.53647661209106 ]
    [ -4.51509666442871, -0.54057639837265, 5.54575347900391 ]
    [ -4.51509666442871, -0.569309175014496, 5.54575347900391 ]
    [ -4.54838752746582, -0.54057639837265, 5.51283264160156 ]
    [ -4.55169153213501, -0.54057639837265, 5.48409986495972 ]
    [ -4.54838752746582, -0.569309175014496, 5.51283264160156 ]
    [ -4.55169153213501, -0.569309175014496, 5.48409986495972 ]
    [ -4.48636388778687, -0.483110368251801, 5.54575347900391 ]
    [ -4.48636388778687, -0.511843144893646, 5.54575347900391 ]
    [ -4.45763063430786, -0.483110368251801, 5.54575347900391 ]
    [ -4.45763063430786, -0.511843144893646, 5.54575347900391 ]
    [ -4.48636388778687, -0.54057639837265, 5.54575347900391 ]
    [ -4.48636388778687, -0.569309175014496, 5.54575347900391 ]
    [ -4.45763063430786, -0.54057639837265, 5.54575347900391 ]
    [ -4.45763063430786, -0.569309175014496, 5.54575347900391 ]
    [ -4.53809928894043, -0.5980424284935, 5.53647661209106 ]
    [ -4.53809928894043, -0.626775205135345, 5.53647661209106 ]
    [ -4.51509666442871, -0.5980424284935, 5.54575347900391 ]
    [ -4.51509666442871, -0.626775205135345, 5.54575347900391 ]
    [ -4.54838752746582, -0.5980424284935, 5.51283264160156 ]
    [ -4.55169153213501, -0.5980424284935, 5.48409986495972 ]
    [ -4.54838752746582, -0.626775205135345, 5.51283264160156 ]
    [ -4.55169153213501, -0.626775205135345, 5.48409986495972 ]
    [ -4.53809928894043, -0.655508458614349, 5.53647661209106 ]
    [ -4.53809928894043, -0.684241712093353, 5.53647661209106 ]
    [ -4.51509666442871, -0.655508458614349, 5.54575347900391 ]
    [ -4.51509666442871, -0.684241712093353, 5.54575347900391 ]
    [ -4.54838752746582, -0.655508458614349, 5.51283264160156 ]
    [ -4.55169153213501, -0.655508458614349, 5.48409986495972 ]
    [ -4.54838752746582, -0.684241712093353, 5.51283264160156 ]
    [ -4.55169153213501, -0.684241712093353, 5.48409986495972 ]
    [ -4.48636388778687, -0.5980424284935, 5.54575347900391 ]
    [ -4.48636388778687, -0.626775205135345, 5.54575347900391 ]
    [ -4.45763063430786, -0.5980424284935, 5.54575347900391 ]
    [ -4.45763063430786, -0.626775205135345, 5.54575347900391 ]
    [ -4.48636388778687, -0.655508458614349, 5.54575347900391 ]
    [ -4.48636388778687, -0.684241712093353, 5.54575347900391 ]
    [ -4.45763063430786, -0.655508458614349, 5.54575347900391 ]
    [ -4.45763063430786, -0.684241712093353, 5.54575347900391 ]
    [ -4.53809928894043, -0.712974488735199, 5.53647661209106 ]
    [ -4.53809928894043, -0.741707265377045, 5.53647661209106 ]
    [ -4.51509666442871, -0.712974488735199, 5.54575347900391 ]
    [ -4.51509666442871, -0.741707265377045, 5.54575347900391 ]
    [ -4.54838752746582, -0.712974488735199, 5.51283264160156 ]
    [ -4.55169153213501, -0.712974488735199, 5.48409986495972 ]
    [ -4.54838752746582, -0.741707265377045, 5.51283264160156 ]
    [ -4.55169153213501, -0.741707265377045, 5.48409986495972 ]
    [ -4.53809928894043, -0.770440518856049, 5.53647661209106 ]
    [ -4.53809928894043, -0.799173772335052, 5.53647661209106 ]
    [ -4.51509666442871, -0.770440518856049, 5.54575347900391 ]
    [ -4.51509666442871, -0.799173772335052, 5.54575347900391 ]
    [ -4.54838752746582, -0.770440518856049, 5.51283264160156 ]
    [ -4.55169153213501, -0.770440518856049, 5.48409986495972 ]
    [ -4.54838752746582, -0.799173772335052, 5.51283264160156 ]
    [ -4.55169153213501, -0.799173772335052, 5.48409986495972 ]
    [ -4.48636388778687, -0.712974488735199, 5.54575347900391 ]
    [ -4.48636388778687, -0.741707265377045, 5.54575347900391 ]
    [ -4.45763063430786, -0.712974488735199, 5.54575347900391 ]
    [ -4.45763063430786, -0.741707265377045, 5.54575347900391 ]
    [ -4.48636388778687, -0.770440518856049, 5.54575347900391 ]
    [ -4.48636388778687, -0.799173772335052, 5.54575347900391 ]
    [ -4.45763063430786, -0.770440518856049, 5.54575347900391 ]
    [ -4.45763063430786, -0.799173772335052, 5.54575347900391 ]
    [ -4.42889785766602, -0.368178308010101, 5.54575347900391 ]
    [ -4.42889785766602, -0.396911561489105, 5.54575347900391 ]
    [ -4.40016460418701, -0.368178308010101, 5.54575347900391 ]
    [ -4.40016460418701, -0.396911561489105, 5.54575347900391 ]
    [ -4.42889785766602, -0.425643861293793, 5.54575347900391 ]
    [ -4.42889785766602, -0.454377114772797, 5.54575347900391 ]
    [ -4.40016460418701, -0.425643861293793, 5.54575347900391 ]
    [ -4.40016460418701, -0.454377114772797, 5.54575347900391 ]
    [ -4.37143182754517, -0.368178308010101, 5.54575347900391 ]
    [ -4.37143182754517, -0.396911561489105, 5.54575347900391 ]
    [ -4.34269857406616, -0.368178308010101, 5.54575347900391 ]
    [ -4.34269857406616, -0.396911561489105, 5.54575347900391 ]
    [ -4.37143182754517, -0.425643861293793, 5.54575347900391 ]
    [ -4.37143182754517, -0.454377114772797, 5.54575347900391 ]
    [ -4.34269857406616, -0.425643861293793, 5.54575347900391 ]
    [ -4.34269857406616, -0.454377114772797, 5.54575347900391 ]
    [ -4.42889785766602, -0.483110368251801, 5.54575347900391 ]
    [ -4.42889785766602, -0.511843144893646, 5.54575347900391 ]
    [ -4.40016460418701, -0.483110368251801, 5.54575347900391 ]
    [ -4.40016460418701, -0.511843144893646, 5.54575347900391 ]
    [ -4.42889785766602, -0.54057639837265, 5.54575347900391 ]
    [ -4.42889785766602, -0.569309175014496, 5.54575347900391 ]
    [ -4.40016460418701, -0.54057639837265, 5.54575347900391 ]
    [ -4.40016460418701, -0.569309175014496, 5.54575347900391 ]
    [ -4.37143182754517, -0.483110368251801, 5.54575347900391 ]
    [ -4.37143182754517, -0.511843144893646, 5.54575347900391 ]
    [ -4.34269857406616, -0.483110368251801, 5.54575347900391 ]
    [ -4.34269857406616, -0.511843144893646, 5.54575347900391 ]
    [ -4.37143182754517, -0.54057639837265, 5.54575347900391 ]
    [ -4.37143182754517, -0.569309175014496, 5.54575347900391 ]
    [ -4.34269857406616, -0.54057639837265, 5.54575347900391 ]
    [ -4.34269857406616, -0.569309175014496, 5.54575347900391 ]
    [ -4.31396579742432, -0.368178308010101, 5.54575347900391 ]
    [ -4.31396579742432, -0.396911561489105, 5.54575347900391 ]
    [ -4.28523254394531, -0.368178308010101, 5.54575347900391 ]
    [ -4.28523254394531, -0.396911561489105, 5.54575347900391 ]
    [ -4.31396579742432, -0.425643861293793, 5.54575347900391 ]
    [ -4.31396579742432, -0.454377114772797, 5.54575347900391 ]
    [ -4.28523254394531, -0.425643861293793, 5.54575347900391 ]
    [ -4.28523254394531, -0.454377114772797, 5.54575347900391 ]
    [ -4.25649976730347, -0.368178308010101, 5.54575347900391 ]
    [ -4.25649976730347, -0.396911561489105, 5.54575347900391 ]
    [ -4.22776651382446, -0.368178308010101, 5.54575347900391 ]
    [ -4.22776651382446, -0.396911561489105, 5.54575347900391 ]
    [ -4.25649976730347, -0.425643861293793, 5.54575347900391 ]
    [ -4.25649976730347, -0.454377114772797, 5.54575347900391 ]
    [ -4.22776651382446, -0.425643861293793, 5.54575347900391 ]
    [ -4.22776651382446, -0.454377114772797, 5.54575347900391 ]
    [ -4.31396579742432, -0.483110368251801, 5.54575347900391 ]
    [ -4.31396579742432, -0.511843144893646, 5.54575347900391 ]
    [ -4.28523254394531, -0.483110368251801, 5.54575347900391 ]
    [ -4.28523254394531, -0.511843144893646, 5.54575347900391 ]
    [ -4.31396579742432, -0.54057639837265, 5.54575347900391 ]
    [ -4.31396579742432, -0.569309175014496, 5.54575347900391 ]
    [ -4.28523254394531, -0.54057639837265, 5.54575347900391 ]
    [ -4.28523254394531, -0.569309175014496, 5.54575347900391 ]
    [ -4.25649976730347, -0.483110368251801, 5.54575347900391 ]
    [ -4.25649976730347, -0.511843144893646, 5.54575347900391 ]
    [ -4.22776651382446, -0.483110368251801, 5.54575347900391 ]
    [ -4.22776651382446, -0.511843144893646, 5.54575347900391 ]
    [ -4.25649976730347, -0.54057639837265, 5.54575347900391 ]
    [ -4.25649976730347, -0.569309175014496, 5.54575347900391 ]
    [ -4.22776651382446, -0.54057639837265, 5.54575347900391 ]
    [ -4.22776651382446, -0.569309175014496, 5.54575347900391 ]
    [ -4.42889785766602, -0.5980424284935, 5.54575347900391 ]
    [ -4.42889785766602, -0.626775205135345, 5.54575347900391 ]
    [ -4.40016460418701, -0.5980424284935, 5.54575347900391 ]
    [ -4.40016460418701, -0.626775205135345, 5.54575347900391 ]
    [ -4.42889785766602, -0.655508458614349, 5.54575347900391 ]
    [ -4.42889785766602, -0.684241712093353, 5.54575347900391 ]
    [ -4.40016460418701, -0.655508458614349, 5.54575347900391 ]
    [ -4.40016460418701, -0.684241712093353, 5.54575347900391 ]
    [ -4.37143182754517, -0.5980424284935, 5.54575347900391 ]
    [ -4.37143182754517, -0.626775205135345, 5.54575347900391 ]
    [ -4.34269857406616, -0.5980424284935, 5.54575347900391 ]
    [ -4.34269857406616, -0.626775205135345, 5.54575347900391 ]
    [ -4.37143182754517, -0.655508458614349, 5.54575347900391 ]
    [ -4.37143182754517, -0.684241712093353, 5.54575347900391 ]
    [ -4.34269857406616, -0.655508458614349, 5.54575347900391 ]
    [ -4.34269857406616, -0.684241712093353, 5.54575347900391 ]
    [ -4.42889785766602, -0.712974488735199, 5.54575347900391 ]
    [ -4.42889785766602, -0.741707265377045, 5.54575347900391 ]
    [ -4.40016460418701, -0.712974488735199, 5.54575347900391 ]
    [ -4.40016460418701, -0.741707265377045, 5.54575347900391 ]
    [ -4.42889785766602, -0.770440518856049, 5.54575347900391 ]
    [ -4.42889785766602, -0.799173772335052, 5.54575347900391 ]
    [ -4.40016460418701, -0.770440518856049, 5.54575347900391 ]
    [ -4.40016460418701, -0.799173772335052, 5.54575347900391 ]
    [ -4.37143182754517, -0.712974488735199, 5.54575347900391 ]
    [ -4.37143182754517, -0.741707265377045, 5.54575347900391 ]
    [ -4.34269857406616, -0.712974488735199, 5.54575347900391 ]
    [ -4.34269857406616, -0.741707265377045, 5.54575347900391 ]
    [ -4.37143182754517, -0.770440518856049, 5.54575347900391 ]
    [ -4.37143182754517, -0.799173772335052, 5.54575347900391 ]
    [ -4.34269857406616, -0.770440518856049, 5.54575347900391 ]
    [ -4.34269857406616, -0.799173772335052, 5.54575347900391 ]
    [ -4.31396579742432, -0.5980424284935, 5.54575347900391 ]
    [ -4.31396579742432, -0.626775205135345, 5.54575347900391 ]
    [ -4.28523254394531, -0.5980424284935, 5.54575347900391 ]
    [ -4.28523254394531, -0.626775205135345, 5.54575347900391 ]
    [ -4.31396579742432, -0.655508458614349, 5.54575347900391 ]
    [ -4.31396579742432, -0.684241712093353, 5.54575347900391 ]
    [ -4.28523254394531, -0.655508458614349, 5.54575347900391 ]
    [ -4.28523254394531, -0.684241712093353, 5.54575347900391 ]
    [ -4.25649976730347, -0.5980424284935, 5.54575347900391 ]
    [ -4.25649976730347, -0.626775205135345, 5.54575347900391 ]
    [ -4.22776651382446, -0.5980424284935, 5.54575347900391 ]
    [ -4.22776651382446, -0.626775205135345, 5.54575347900391 ]
    [ -4.25649976730347, -0.655508458614349, 5.54575347900391 ]
    [ -4.25649976730347, -0.684241712093353, 5.54575347900391 ]
    [ -4.22776651382446, -0.655508458614349, 5.54575347900391 ]
    [ -4.22776651382446, -0.684241712093353, 5.54575347900391 ]
    [ -4.31396579742432, -0.712974488735199, 5.54575347900391 ]
    [ -4.31396579742432, -0.741707265377045, 5.54575347900391 ]
    [ -4.28523254394531, -0.712974488735199, 5.54575347900391 ]
    [ -4.28523254394531, -0.741707265377045, 5.54575347900391 ]
    [ -4.31396579742432, -0.770440518856049, 5.54575347900391 ]
    [ -4.31396579742432, -0.799173772335052, 5.54575347900391 ]
    [ -4.28523254394531, -0.770440518856049, 5.54575347900391 ]
    [ -4.28523254394531, -0.799173772335052, 5.54575347900391 ]
    [ -4.25649976730347, -0.712974488735199, 5.54575347900391 ]
    [ -4.25649976730347, -0.741707265377045, 5.54575347900391 ]
    [ -4.22776651382446, -0.712974488735199, 5.54575347900391 ]
    [ -4.22776651382446, -0.741707265377045, 5.54575347900391 ]
    [ -4.25649976730347, -0.770440518856049, 5.54575347900391 ]
    [ -4.25649976730347, -0.799173772335052, 5.54575347900391 ]
    [ -4.22776651382446, -0.770440518856049, 5.54575347900391 ]
    [ -4.22776651382446, -0.799173772335052, 5.54575347900391 ]
    [ -4.65876197814941, -0.403441399335861, 5.45536661148071 ]
    [ -4.65876197814941, -0.406745880842209, 5.42663383483887 ]
    [ -4.63306140899658, -0.408441036939621, 5.45536661148071 ]
    [ -4.6347131729126, -0.410093277692795, 5.42663383483887 ]
    [ -4.66128730773926, -0.409778088331223, 5.39952754974365 ]
    [ -4.67254877090454, -0.410698384046555, 5.37849378585815 ]
    [ -4.6384916305542, -0.411038845777512, 5.41018962860107 ]
    [ -4.61869478225708, -0.414309948682785, 5.45536661148071 ]
    [ -4.62034702301025, -0.415962189435959, 5.42663383483887 ]
    [ -4.65339374542236, -0.412140339612961, 5.39103412628174 ]
    [ -4.66128730773926, -0.413286656141281, 5.36901664733887 ]
    [ -4.62935972213745, -0.416864365339279, 5.39952754974365 ]
    [ -4.63002872467041, -0.421386212110519, 5.36916780471802 ]
    [ -4.60432910919189, -0.428677052259445, 5.45536661148071 ]
    [ -4.60598134994507, -0.430328816175461, 5.42663383483887 ]
    [ -4.58996248245239, -0.443043678998947, 5.45536661148071 ]
    [ -4.59161472320557, -0.444695919752121, 5.42663383483887 ]
    [ -4.57559585571289, -0.457410305738449, 5.45536661148071 ]
    [ -4.57724809646606, -0.459062546491623, 5.42663383483887 ]
    [ -4.60763311386108, -0.431981056928635, 5.39790058135986 ]
    [ -4.60928535461426, -0.433633297681808, 5.36916780471802 ]
    [ -4.59326696395874, -0.446348160505295, 5.39790058135986 ]
    [ -4.59491872787476, -0.448000401258469, 5.36916780471802 ]
    [ -4.57890033721924, -0.460714310407639, 5.39790058135986 ]
    [ -4.58055257797241, -0.462366551160812, 5.36916780471802 ]
    [ -4.65876197814941, -0.416658371686935, 5.34043455123901 ]
    [ -4.65876197814941, -0.419962853193283, 5.31170177459717 ]
    [ -4.63002872467041, -0.424690693616867, 5.34043455123901 ]
    [ -4.63002872467041, -0.427995175123215, 5.31170177459717 ]
    [ -4.65876197814941, -0.423266887664795, 5.28296852111816 ]
    [ -4.65876197814941, -0.426571369171143, 5.25423574447632 ]
    [ -4.63002872467041, -0.431299686431885, 5.28296852111816 ]
    [ -4.62757873535156, -0.435262203216553, 5.25504112243652 ]
    [ -4.61636734008789, -0.440715789794922, 5.24600076675415 ]
    [ -4.61093759536743, -0.435285538434982, 5.34043455123901 ]
    [ -4.61258983612061, -0.436937779188156, 5.31170177459717 ]
    [ -4.59657096862793, -0.449652642011642, 5.34043455123901 ]
    [ -4.5982232093811, -0.451304882764816, 5.31170177459717 ]
    [ -4.58220481872559, -0.464018791913986, 5.34043455123901 ]
    [ -4.5838565826416, -0.46567103266716, 5.31170177459717 ]
    [ -4.61424207687378, -0.438590049743652, 5.28296852111816 ]
    [ -4.6152663230896, -0.439614295959473, 5.26515579223633 ]
    [ -4.59987545013428, -0.452956676483154, 5.28296852111816 ]
    [ -4.60145044326782, -0.454531669616699, 5.25557804107666 ]
    [ -4.58550882339478, -0.467323303222656, 5.28296852111816 ]
    [ -4.5865330696106, -0.468347549438477, 5.26515579223633 ]
    [ -4.56122970581055, -0.471776932477951, 5.45536661148071 ]
    [ -4.56229591369629, -0.481780976057053, 5.42681455612183 ]
    [ -4.55907440185547, -0.511843144893646, 5.41990184783936 ]
    [ -4.56623792648315, -0.483110398054123, 5.39790058135986 ]
    [ -4.56954193115234, -0.483110398054123, 5.36916780471802 ]
    [ -4.56160449981689, -0.511843144893646, 5.39790058135986 ]
    [ -4.56490898132324, -0.511843204498291, 5.36916780471802 ]
    [ -4.55907440185547, -0.54057639837265, 5.41990184783936 ]
    [ -4.55907440185547, -0.569309175014496, 5.41990184783936 ]
    [ -4.56160449981689, -0.54057639837265, 5.39790058135986 ]
    [ -4.56490898132324, -0.540576457977295, 5.36916780471802 ]
    [ -4.56160449981689, -0.569309175014496, 5.39790058135986 ]
    [ -4.56490898132324, -0.569309234619141, 5.36916780471802 ]
    [ -4.57284641265869, -0.483110398054123, 5.34043455123901 ]
    [ -4.57615089416504, -0.483110398054123, 5.31170177459717 ]
    [ -4.56821298599243, -0.511843204498291, 5.34043455123901 ]
    [ -4.57151746749878, -0.511843204498291, 5.31170177459717 ]
    [ -4.58763456344604, -0.469449043273926, 5.24600076675415 ]
    [ -4.57945489883423, -0.483110427856445, 5.28296852111816 ]
    [ -4.58317041397095, -0.480660438537598, 5.25504112243652 ]
    [ -4.57482147216797, -0.511843204498291, 5.28296852111816 ]
    [ -4.57812595367432, -0.511843204498291, 5.25423574447632 ]
    [ -4.56821298599243, -0.540576457977295, 5.34043455123901 ]
    [ -4.57151746749878, -0.540576457977295, 5.31170177459717 ]
    [ -4.56821298599243, -0.569309234619141, 5.34043455123901 ]
    [ -4.57151746749878, -0.569309234619141, 5.31170177459717 ]
    [ -4.57482147216797, -0.540576457977295, 5.28296852111816 ]
    [ -4.57812595367432, -0.540576457977295, 5.25423574447632 ]
    [ -4.57482147216797, -0.569309234619141, 5.28296852111816 ]
    [ -4.57812595367432, -0.569309234619141, 5.25423574447632 ]
    [ -4.55659627914429, -0.486143559217453, 5.45536661148071 ]
    [ -4.55768013000488, -0.490471810102463, 5.43651247024536 ]
    [ -4.55499601364136, -0.511843144893646, 5.45536661148071 ]
    [ -4.55742216110229, -0.511843144893646, 5.43426847457886 ]
    [ -4.55499601364136, -0.54057639837265, 5.45536661148071 ]
    [ -4.55742216110229, -0.54057639837265, 5.43426847457886 ]
    [ -4.55499601364136, -0.569309175014496, 5.45536661148071 ]
    [ -4.55742216110229, -0.569309175014496, 5.43426847457886 ]
    [ -4.65876197814941, -0.429875373840332, 5.22550249099731 ]
    [ -4.65876197814941, -0.432305335998535, 5.19676923751831 ]
    [ -4.63191270828247, -0.43602466583252, 5.22550249099731 ]
    [ -4.63312768936157, -0.437239646911621, 5.19676923751831 ]
    [ -4.61754608154297, -0.44189453125, 5.22550249099731 ]
    [ -4.61876106262207, -0.44310998916626, 5.19676923751831 ]
    [ -4.65876197814941, -0.431431770324707, 5.16803646087646 ]
    [ -4.65876197814941, -0.428127288818359, 5.13930368423462 ]
    [ -4.6326904296875, -0.436802864074707, 5.16803646087646 ]
    [ -4.63103818893433, -0.435150623321533, 5.13930368423462 ]
    [ -4.618323802948, -0.442672252655029, 5.16803646087646 ]
    [ -4.61667156219482, -0.441020011901855, 5.13930368423462 ]
    [ -4.60317945480347, -0.456261157989502, 5.22550249099731 ]
    [ -4.60439443588257, -0.457476139068604, 5.19676923751831 ]
    [ -4.60395765304565, -0.457038879394531, 5.16803646087646 ]
    [ -4.60230541229248, -0.455386638641357, 5.13930368423462 ]
    [ -4.67234992980957, -0.374548435211182, 5.09909296035767 ]
    [ -4.6690239906311, -0.366253405809402, 5.0843677520752 ]
    [ -4.67123079299927, -0.39691162109375, 5.10313272476196 ]
    [ -4.66405773162842, -0.396911650896072, 5.08183717727661 ]
    [ -4.65858364105225, -0.368178397417068, 5.05310440063477 ]
    [ -4.64876365661621, -0.368178397417068, 5.028724193573 ]
    [ -4.65120935440063, -0.398458033800125, 5.05095958709717 ]
    [ -4.64616012573242, -0.389911681413651, 5.03469181060791 ]
    [ -4.64249658584595, -0.368178397417068, 5.0143575668335 ]
    [ -4.64386558532715, -0.409066706895828, 5.03995227813721 ]
    [ -4.63980531692505, -0.398458033800125, 5.02481746673584 ]
    [ -4.66058444976807, -0.420167922973633, 5.11150646209717 ]
    [ -4.65300130844116, -0.417480021715164, 5.08183717727661 ]
    [ -4.62722873687744, -0.434213638305664, 5.11280584335327 ]
    [ -4.63002872467041, -0.429551154375076, 5.08183717727661 ]
    [ -4.61578464508057, -0.440133094787598, 5.12387418746948 ]
    [ -4.64804410934448, -0.414861708879471, 5.05910778045654 ]
    [ -4.63258457183838, -0.421763926744461, 5.05095958709717 ]
    [ -4.62610101699829, -0.420044928789139, 5.02437162399292 ]
    [ -4.61468315124512, -0.439031600952148, 5.10471868515015 ]
    [ -4.61336755752563, -0.43771556019783, 5.08183717727661 ]
    [ -4.60086727142334, -0.453948974609375, 5.11429643630981 ]
    [ -4.59900093078613, -0.45208266377449, 5.08183717727661 ]
    [ -4.58595037460327, -0.467764854431152, 5.10471868515015 ]
    [ -4.58463478088379, -0.466448813676834, 5.08183717727661 ]
    [ -4.61171531677246, -0.436063319444656, 5.05310440063477 ]
    [ -4.61006307601929, -0.434411078691483, 5.02437162399292 ]
    [ -4.59734869003296, -0.450430423021317, 5.05310440063477 ]
    [ -4.59569644927979, -0.448778182268143, 5.02437162399292 ]
    [ -4.58298254013062, -0.46479657292366, 5.05310440063477 ]
    [ -4.58133029937744, -0.463144332170486, 5.02437162399292 ]
    [ -4.58881330490112, -0.470627307891846, 5.22550249099731 ]
    [ -4.59002828598022, -0.471842288970947, 5.19676923751831 ]
    [ -4.58417987823486, -0.484994411468506, 5.22550249099731 ]
    [ -4.58539485931396, -0.486209392547607, 5.19676923751831 ]
    [ -4.58143043518066, -0.511843204498291, 5.22550249099731 ]
    [ -4.58386039733887, -0.511843204498291, 5.19676923751831 ]
    [ -4.58959102630615, -0.471405506134033, 5.16803646087646 ]
    [ -4.58793878555298, -0.469753265380859, 5.13930368423462 ]
    [ -4.58495759963989, -0.485772132873535, 5.16803646087646 ]
    [ -4.58330535888672, -0.484119892120361, 5.13930368423462 ]
    [ -4.58298587799072, -0.511843204498291, 5.16803646087646 ]
    [ -4.57968187332153, -0.511843204498291, 5.13930368423462 ]
    [ -4.58143043518066, -0.540576457977295, 5.22550249099731 ]
    [ -4.58386039733887, -0.540576457977295, 5.19676971435547 ]
    [ -4.58143043518066, -0.569309234619141, 5.22550249099731 ]
    [ -4.58386039733887, -0.569309234619141, 5.19676971435547 ]
    [ -4.58298587799072, -0.540576457977295, 5.16803646087646 ]
    [ -4.57968187332153, -0.540576457977295, 5.13930368423462 ]
    [ -4.58298587799072, -0.569309234619141, 5.16803646087646 ]
    [ -4.57968139648438, -0.569309234619141, 5.13930368423462 ]
    [ -4.58705139160156, -0.468865871429443, 5.12387418746948 ]
    [ -4.58212089538574, -0.480310440063477, 5.11280584335327 ]
    [ -4.5777063369751, -0.483110457658768, 5.08183717727661 ]
    [ -4.57637739181519, -0.511843204498291, 5.11057043075562 ]
    [ -4.573073387146, -0.511843204498291, 5.08183717727661 ]
    [ -4.57440185546875, -0.483110457658768, 5.05310440063477 ]
    [ -4.57109785079956, -0.483110457658768, 5.02437162399292 ]
    [ -4.56976890563965, -0.511843204498291, 5.05310440063477 ]
    [ -4.5664644241333, -0.511843204498291, 5.02437162399292 ]
    [ -4.57637739181519, -0.540576457977295, 5.11057043075562 ]
    [ -4.573073387146, -0.540576457977295, 5.08183717727661 ]
    [ -4.57637691497803, -0.569309234619141, 5.11057043075562 ]
    [ -4.57307243347168, -0.569309234619141, 5.08183765411377 ]
    [ -4.56976890563965, -0.540576457977295, 5.05310440063477 ]
    [ -4.5664644241333, -0.540576457977295, 5.02437162399292 ]
    [ -4.56976795196533, -0.569309234619141, 5.05310440063477 ]
    [ -4.56617259979248, -0.569309234619141, 5.02437162399292 ]
    [ -4.55907440185547, -0.5980424284935, 5.41990184783936 ]
    [ -4.55907440185547, -0.626775205135345, 5.41990184783936 ]
    [ -4.56160449981689, -0.5980424284935, 5.39790058135986 ]
    [ -4.56490898132324, -0.598042488098145, 5.36916780471802 ]
    [ -4.56160449981689, -0.626775205135345, 5.39790058135986 ]
    [ -4.56490898132324, -0.62677526473999, 5.36916780471802 ]
    [ -4.55907440185547, -0.655508458614349, 5.41990184783936 ]
    [ -4.55907440185547, -0.684241712093353, 5.41990184783936 ]
    [ -4.56160449981689, -0.655508458614349, 5.39790058135986 ]
    [ -4.56490898132324, -0.655508518218994, 5.36916780471802 ]
    [ -4.56160449981689, -0.684241712093353, 5.39790058135986 ]
    [ -4.56490898132324, -0.684241771697998, 5.36916780471802 ]
    [ -4.56821298599243, -0.598042488098145, 5.34043455123901 ]
    [ -4.57151746749878, -0.598042488098145, 5.31170177459717 ]
    [ -4.56821298599243, -0.62677526473999, 5.34043455123901 ]
    [ -4.57151746749878, -0.62677526473999, 5.31170177459717 ]
    [ -4.57482147216797, -0.598042488098145, 5.28296852111816 ]
    [ -4.57812595367432, -0.598042488098145, 5.25423574447632 ]
    [ -4.57482147216797, -0.62677526473999, 5.28296852111816 ]
    [ -4.57812595367432, -0.62677526473999, 5.25423574447632 ]
    [ -4.56821298599243, -0.655508518218994, 5.34043455123901 ]
    [ -4.57151746749878, -0.655508518218994, 5.31170177459717 ]
    [ -4.56821298599243, -0.684241771697998, 5.34043455123901 ]
    [ -4.57151746749878, -0.684241771697998, 5.31170177459717 ]
    [ -4.57482147216797, -0.655508518218994, 5.28296852111816 ]
    [ -4.57812595367432, -0.655508518218994, 5.25423574447632 ]
    [ -4.57482147216797, -0.684241771697998, 5.28296852111816 ]
    [ -4.57812595367432, -0.684241771697998, 5.25423574447632 ]
    [ -4.55907440185547, -0.712974488735199, 5.41990184783936 ]
    [ -4.55907440185547, -0.741707265377045, 5.41990184783936 ]
    [ -4.56160449981689, -0.712974488735199, 5.39790058135986 ]
    [ -4.56490898132324, -0.712974548339844, 5.36916780471802 ]
    [ -4.56160449981689, -0.741707265377045, 5.39790058135986 ]
    [ -4.56490898132324, -0.741707324981689, 5.36916780471802 ]
    [ -4.55907440185547, -0.770440518856049, 5.41990184783936 ]
    [ -4.55907440185547, -0.799173772335052, 5.41990184783936 ]
    [ -4.56160449981689, -0.770440518856049, 5.39790058135986 ]
    [ -4.56490898132324, -0.770440578460693, 5.36916780471802 ]
    [ -4.56160449981689, -0.799173772335052, 5.39790058135986 ]
    [ -4.56490898132324, -0.799173831939697, 5.36916780471802 ]
    [ -4.56821298599243, -0.712974548339844, 5.34043455123901 ]
    [ -4.57151746749878, -0.712974548339844, 5.31170177459717 ]
    [ -4.56821298599243, -0.741707324981689, 5.34043455123901 ]
    [ -4.57151746749878, -0.741707324981689, 5.31170177459717 ]
    [ -4.57482147216797, -0.712974548339844, 5.28296852111816 ]
    [ -4.57812595367432, -0.712974548339844, 5.25423574447632 ]
    [ -4.57482147216797, -0.741707324981689, 5.28296852111816 ]
    [ -4.57812595367432, -0.741707324981689, 5.25423574447632 ]
    [ -4.56821298599243, -0.770440578460693, 5.34043455123901 ]
    [ -4.57151746749878, -0.770440578460693, 5.31170177459717 ]
    [ -4.56821298599243, -0.799173831939697, 5.34043455123901 ]
    [ -4.57151746749878, -0.799173831939697, 5.31170177459717 ]
    [ -4.57482147216797, -0.770440578460693, 5.28296852111816 ]
    [ -4.57812595367432, -0.770440578460693, 5.25423574447632 ]
    [ -4.57482147216797, -0.799173831939697, 5.28296852111816 ]
    [ -4.57812595367432, -0.799173831939697, 5.25423574447632 ]
    [ -4.55499601364136, -0.5980424284935, 5.45536661148071 ]
    [ -4.55742216110229, -0.5980424284935, 5.43426847457886 ]
    [ -4.55499601364136, -0.626775205135345, 5.45536661148071 ]
    [ -4.55742216110229, -0.626775205135345, 5.43426847457886 ]
    [ -4.55499601364136, -0.655508458614349, 5.45536661148071 ]
    [ -4.55742216110229, -0.655508458614349, 5.43426847457886 ]
    [ -4.55499601364136, -0.684241712093353, 5.45536661148071 ]
    [ -4.55742216110229, -0.684241712093353, 5.43426847457886 ]
    [ -4.55499601364136, -0.712974488735199, 5.45536661148071 ]
    [ -4.55742216110229, -0.712974488735199, 5.43426847457886 ]
    [ -4.55499601364136, -0.741707265377045, 5.45536661148071 ]
    [ -4.55742216110229, -0.741707265377045, 5.43426847457886 ]
    [ -4.55499601364136, -0.770440518856049, 5.45536661148071 ]
    [ -4.55742216110229, -0.770440518856049, 5.43426847457886 ]
    [ -4.55499601364136, -0.799173772335052, 5.45536661148071 ]
    [ -4.55742216110229, -0.799173772335052, 5.43426847457886 ]
    [ -4.58143043518066, -0.598042488098145, 5.22550249099731 ]
    [ -4.58386039733887, -0.598042488098145, 5.19676971435547 ]
    [ -4.58143043518066, -0.62677526473999, 5.22550249099731 ]
    [ -4.58386039733887, -0.62677526473999, 5.19676971435547 ]
    [ -4.58298587799072, -0.598042488098145, 5.16803646087646 ]
    [ -4.57968139648438, -0.598042488098145, 5.13930368423462 ]
    [ -4.58298587799072, -0.62677526473999, 5.16803646087646 ]
    [ -4.57968139648438, -0.62677526473999, 5.13930368423462 ]
    [ -4.58143043518066, -0.655508518218994, 5.22550249099731 ]
    [ -4.58386039733887, -0.655508518218994, 5.19676971435547 ]
    [ -4.58143043518066, -0.684241771697998, 5.22550249099731 ]
    [ -4.58386039733887, -0.684241771697998, 5.19676971435547 ]
    [ -4.58298587799072, -0.655508518218994, 5.16803646087646 ]
    [ -4.57968139648438, -0.655508518218994, 5.13930368423462 ]
    [ -4.58298587799072, -0.684241771697998, 5.16803646087646 ]
    [ -4.57968139648438, -0.684241771697998, 5.13930368423462 ]
    [ -4.57637691497803, -0.598042488098145, 5.11057043075562 ]
    [ -4.57307243347168, -0.598042488098145, 5.08183765411377 ]
    [ -4.57637739181519, -0.62677526473999, 5.11057043075562 ]
    [ -4.57307291030884, -0.62677526473999, 5.08183765411377 ]
    [ -4.56976795196533, -0.598042488098145, 5.05310440063477 ]
    [ -4.56512641906738, -0.598042488098145, 5.02437162399292 ]
    [ -4.56976842880249, -0.62677526473999, 5.05310440063477 ]
    [ -4.56437206268311, -0.62677526473999, 5.02437162399292 ]
    [ -4.57637739181519, -0.655508518218994, 5.11057043075562 ]
    [ -4.57307291030884, -0.655508518218994, 5.08183765411377 ]
    [ -4.57637739181519, -0.684241771697998, 5.11057043075562 ]
    [ -4.57307291030884, -0.684241771697998, 5.08183765411377 ]
    [ -4.56976842880249, -0.655508518218994, 5.05310440063477 ]
    [ -4.56437206268311, -0.655508518218994, 5.02437162399292 ]
    [ -4.56976842880249, -0.684241771697998, 5.05310440063477 ]
    [ -4.56437206268311, -0.684241771697998, 5.02437162399292 ]
    [ -4.58143043518066, -0.712974548339844, 5.22550249099731 ]
    [ -4.58386039733887, -0.712974548339844, 5.19676971435547 ]
    [ -4.58143043518066, -0.741707324981689, 5.22550249099731 ]
    [ -4.58386039733887, -0.741707324981689, 5.19676971435547 ]
    [ -4.58298587799072, -0.712974548339844, 5.16803646087646 ]
    [ -4.57968139648438, -0.712974548339844, 5.13930368423462 ]
    [ -4.58298587799072, -0.741707324981689, 5.16803646087646 ]
    [ -4.57968139648438, -0.741707324981689, 5.13930368423462 ]
    [ -4.58143043518066, -0.770440578460693, 5.22550249099731 ]
    [ -4.58386039733887, -0.770440578460693, 5.19676971435547 ]
    [ -4.58143043518066, -0.799173831939697, 5.22550249099731 ]
    [ -4.58386039733887, -0.799173831939697, 5.19676971435547 ]
    [ -4.58298587799072, -0.770440578460693, 5.16803646087646 ]
    [ -4.57968139648438, -0.770440578460693, 5.13930368423462 ]
    [ -4.58298587799072, -0.799173831939697, 5.16803646087646 ]
    [ -4.57968139648438, -0.799173831939697, 5.13930368423462 ]
    [ -4.57637739181519, -0.712974548339844, 5.11057043075562 ]
    [ -4.57307291030884, -0.712974548339844, 5.08183765411377 ]
    [ -4.57637739181519, -0.741707324981689, 5.11057043075562 ]
    [ -4.57307291030884, -0.741707324981689, 5.08183765411377 ]
    [ -4.56976842880249, -0.712974548339844, 5.05310440063477 ]
    [ -4.56437206268311, -0.712974548339844, 5.02437162399292 ]
    [ -4.56976842880249, -0.741707324981689, 5.05310440063477 ]
    [ -4.56437206268311, -0.741707324981689, 5.02437162399292 ]
    [ -4.57637739181519, -0.770440578460693, 5.11057043075562 ]
    [ -4.57307291030884, -0.770440578460693, 5.08183765411377 ]
    [ -4.57637739181519, -0.799173831939697, 5.11057043075562 ]
    [ -4.57307291030884, -0.799173831939697, 5.08183765411377 ]
    [ -4.56976842880249, -0.770440578460693, 5.05310440063477 ]
    [ -4.56437206268311, -0.770440578460693, 5.02437162399292 ]
    [ -4.56976842880249, -0.799173831939697, 5.05310440063477 ]
    [ -4.56437206268311, -0.799173831939697, 5.02437162399292 ]
    [ -4.53809928894043, -0.827906548976898, 5.53647661209106 ]
    [ -4.53809928894043, -0.856639325618744, 5.53647661209106 ]
    [ -4.51509666442871, -0.827906548976898, 5.54575347900391 ]
    [ -4.51509666442871, -0.856639325618744, 5.54575395584106 ]
    [ -4.54838752746582, -0.827906548976898, 5.51283264160156 ]
    [ -4.55169153213501, -0.827906548976898, 5.48409986495972 ]
    [ -4.54838752746582, -0.856639325618744, 5.51283264160156 ]
    [ -4.55169153213501, -0.856639325618744, 5.48409986495972 ]
    [ -4.53809928894043, -0.885372579097748, 5.53647661209106 ]
    [ -4.53809928894043, -0.914105355739594, 5.53647661209106 ]
    [ -4.51509666442871, -0.885372579097748, 5.54575395584106 ]
    [ -4.51509666442871, -0.914105355739594, 5.54575395584106 ]
    [ -4.54838752746582, -0.885372579097748, 5.51283264160156 ]
    [ -4.55169153213501, -0.885372579097748, 5.48409986495972 ]
    [ -4.54838752746582, -0.914105355739594, 5.51283264160156 ]
    [ -4.55169153213501, -0.914105355739594, 5.48409986495972 ]
    [ -4.48636388778687, -0.827906548976898, 5.54575347900391 ]
    [ -4.48636388778687, -0.856639325618744, 5.54575395584106 ]
    [ -4.45763063430786, -0.827906548976898, 5.54575347900391 ]
    [ -4.45763063430786, -0.856639325618744, 5.54575395584106 ]
    [ -4.48636388778687, -0.885372579097748, 5.54575395584106 ]
    [ -4.48636388778687, -0.914105355739594, 5.54575395584106 ]
    [ -4.45763063430786, -0.885372579097748, 5.54575395584106 ]
    [ -4.45763063430786, -0.914105355739594, 5.54575395584106 ]
    [ -4.53809928894043, -0.942838609218597, 5.53647661209106 ]
    [ -4.53809928894043, -0.971571862697601, 5.53647661209106 ]
    [ -4.51509666442871, -0.942838609218597, 5.54575395584106 ]
    [ -4.51509666442871, -0.971571862697601, 5.54575395584106 ]
    [ -4.54838752746582, -0.942838609218597, 5.51283264160156 ]
    [ -4.55169153213501, -0.942838609218597, 5.48409986495972 ]
    [ -4.54838752746582, -0.971571862697601, 5.51283264160156 ]
    [ -4.55169153213501, -0.971571862697601, 5.48409986495972 ]
    [ -4.53809928894043, -1.00030469894409, 5.53647661209106 ]
    [ -4.53809928894043, -1.02903747558594, 5.53647661209106 ]
    [ -4.51509666442871, -1.00030469894409, 5.54575395584106 ]
    [ -4.51509666442871, -1.02903747558594, 5.54575395584106 ]
    [ -4.54838752746582, -1.00030469894409, 5.51283264160156 ]
    [ -4.55169153213501, -1.00030469894409, 5.48409986495972 ]
    [ -4.54838752746582, -1.02903747558594, 5.51283264160156 ]
    [ -4.55169153213501, -1.02903747558594, 5.48409986495972 ]
    [ -4.48636388778687, -0.942838609218597, 5.54575395584106 ]
    [ -4.48636388778687, -0.971571862697601, 5.54575395584106 ]
    [ -4.45763063430786, -0.942838609218597, 5.54575395584106 ]
    [ -4.45763063430786, -0.971571862697601, 5.54575395584106 ]
    [ -4.48636388778687, -1.00030469894409, 5.54575395584106 ]
    [ -4.48636388778687, -1.02903747558594, 5.54575395584106 ]
    [ -4.45763063430786, -1.00030469894409, 5.54575395584106 ]
    [ -4.45763063430786, -1.02903747558594, 5.54575395584106 ]
    [ -4.53522062301636, -1.04885101318359, 5.53338432312012 ]
    [ -4.51509666442871, -1.05157470703125, 5.53647661209106 ]
    [ -4.53892517089844, -1.05240058898926, 5.51283264160156 ]
    [ -4.54057741165161, -1.05405282974243, 5.48409986495972 ]
    [ -4.51509666442871, -1.06139707565308, 5.51283264160156 ]
    [ -4.51509666442871, -1.06470155715942, 5.48409986495972 ]
    [ -4.48636388778687, -1.05157470703125, 5.53647661209106 ]
    [ -4.45598649978638, -1.05816555023193, 5.53833198547363 ]
    [ -4.4453125, -1.07418537139893, 5.53338432312012 ]
    [ -4.48636388778687, -1.06139707565308, 5.51283264160156 ]
    [ -4.48636388778687, -1.06470155715942, 5.48409986495972 ]
    [ -4.46152925491333, -1.06676721572876, 5.51283264160156 ]
    [ -4.4631814956665, -1.06841945648193, 5.48409986495972 ]
    [ -4.44716262817383, -1.07603549957275, 5.51283264160156 ]
    [ -4.448814868927, -1.07768774032593, 5.48409986495972 ]
    [ -4.42889785766602, -0.827906548976898, 5.54575347900391 ]
    [ -4.42889785766602, -0.856639325618744, 5.54575395584106 ]
    [ -4.40016460418701, -0.827906548976898, 5.54575347900391 ]
    [ -4.40016460418701, -0.856639325618744, 5.54575395584106 ]
    [ -4.42889785766602, -0.885372579097748, 5.54575395584106 ]
    [ -4.42889785766602, -0.914105355739594, 5.54575395584106 ]
    [ -4.40016460418701, -0.885372579097748, 5.54575395584106 ]
    [ -4.40016460418701, -0.914105355739594, 5.54575395584106 ]
    [ -4.37143182754517, -0.827906548976898, 5.54575347900391 ]
    [ -4.37143182754517, -0.856639325618744, 5.54575395584106 ]
    [ -4.34269857406616, -0.827906548976898, 5.54575347900391 ]
    [ -4.34269857406616, -0.856639325618744, 5.54575395584106 ]
    [ -4.37143182754517, -0.885372579097748, 5.54575395584106 ]
    [ -4.37143182754517, -0.914105355739594, 5.54575395584106 ]
    [ -4.34269857406616, -0.885372579097748, 5.54575395584106 ]
    [ -4.34269857406616, -0.914105355739594, 5.54575395584106 ]
    [ -4.42889785766602, -0.942838609218597, 5.54575395584106 ]
    [ -4.42889785766602, -0.971571862697601, 5.54575395584106 ]
    [ -4.40016460418701, -0.942838609218597, 5.54575395584106 ]
    [ -4.40016460418701, -0.971571862697601, 5.54575395584106 ]
    [ -4.42889785766602, -1.00030469894409, 5.54575395584106 ]
    [ -4.42889785766602, -1.02903747558594, 5.54575395584106 ]
    [ -4.40016460418701, -1.00030469894409, 5.54575395584106 ]
    [ -4.40016460418701, -1.02903747558594, 5.54575395584106 ]
    [ -4.37143182754517, -0.942838609218597, 5.54575395584106 ]
    [ -4.37143182754517, -0.971571862697601, 5.54575395584106 ]
    [ -4.34269857406616, -0.942838609218597, 5.54575395584106 ]
    [ -4.34269857406616, -0.971571862697601, 5.54575395584106 ]
    [ -4.37143182754517, -1.00030469894409, 5.54575395584106 ]
    [ -4.37143182754517, -1.02903747558594, 5.54575395584106 ]
    [ -4.34269857406616, -1.00030469894409, 5.54575395584106 ]
    [ -4.34269857406616, -1.02903747558594, 5.54575395584106 ]
    [ -4.31396579742432, -0.827906548976898, 5.54575347900391 ]
    [ -4.31396579742432, -0.856639325618744, 5.54575395584106 ]
    [ -4.28523254394531, -0.827906548976898, 5.54575347900391 ]
    [ -4.28523254394531, -0.856639325618744, 5.54575395584106 ]
    [ -4.31396579742432, -0.885372579097748, 5.54575395584106 ]
    [ -4.31396579742432, -0.914105355739594, 5.54575395584106 ]
    [ -4.28523254394531, -0.885372579097748, 5.54575395584106 ]
    [ -4.28523254394531, -0.914105355739594, 5.54575395584106 ]
    [ -4.25649976730347, -0.827906548976898, 5.54575347900391 ]
    [ -4.25649976730347, -0.856639325618744, 5.54575395584106 ]
    [ -4.22776651382446, -0.827906548976898, 5.54575347900391 ]
    [ -4.22776651382446, -0.856639325618744, 5.54575395584106 ]
    [ -4.25649976730347, -0.885372579097748, 5.54575395584106 ]
    [ -4.25649976730347, -0.914105355739594, 5.54575395584106 ]
    [ -4.22776651382446, -0.885372579097748, 5.54575395584106 ]
    [ -4.22776651382446, -0.914105355739594, 5.54575395584106 ]
    [ -4.31396579742432, -0.942838609218597, 5.54575395584106 ]
    [ -4.31396579742432, -0.971571862697601, 5.54575395584106 ]
    [ -4.28523254394531, -0.942838609218597, 5.54575395584106 ]
    [ -4.28523254394531, -0.971571862697601, 5.54575395584106 ]
    [ -4.31396579742432, -1.00030469894409, 5.54575395584106 ]
    [ -4.31396579742432, -1.02903747558594, 5.54575395584106 ]
    [ -4.28523254394531, -1.00030469894409, 5.54575395584106 ]
    [ -4.28523254394531, -1.02903747558594, 5.54575395584106 ]
    [ -4.25649976730347, -0.942838609218597, 5.54575395584106 ]
    [ -4.25649976730347, -0.971571862697601, 5.54575395584106 ]
    [ -4.22776651382446, -0.942838609218597, 5.54575395584106 ]
    [ -4.22776651382446, -0.971571862697601, 5.54575395584106 ]
    [ -4.25649976730347, -1.00030469894409, 5.54575395584106 ]
    [ -4.25649976730347, -1.02903747558594, 5.54575395584106 ]
    [ -4.22776651382446, -1.00030469894409, 5.54575395584106 ]
    [ -4.22776651382446, -1.02903747558594, 5.54575395584106 ]
    [ -4.42889785766602, -1.05777072906494, 5.54575395584106 ]
    [ -4.42762517929077, -1.0848593711853, 5.53833198547363 ]
    [ -4.40016460418701, -1.05777072906494, 5.54575395584106 ]
    [ -4.40016460418701, -1.08650398254395, 5.54575395584106 ]
    [ -4.43372535705566, -1.0904016494751, 5.51283264160156 ]
    [ -4.43537759780884, -1.09205389022827, 5.48409986495972 ]
    [ -4.41853284835815, -1.11523675918579, 5.53647661209106 ]
    [ -4.41719913482666, -1.13391733169556, 5.53338432312012 ]
    [ -4.40016460418701, -1.11523675918579, 5.54575395584106 ]
    [ -4.40016460418701, -1.13607406616211, 5.53647661209106 ]
    [ -4.42418670654297, -1.11523675918579, 5.51283264160156 ]
    [ -4.42749118804932, -1.11523675918579, 5.48409986495972 ]
    [ -4.41935920715332, -1.13690042495728, 5.51283264160156 ]
    [ -4.42101097106934, -1.13855266571045, 5.48409986495972 ]
    [ -4.40016460418701, -1.1441969871521, 5.51283264160156 ]
    [ -4.40016460418701, -1.14750146865845, 5.48409986495972 ]
    [ -4.37143182754517, -1.05777072906494, 5.54575395584106 ]
    [ -4.37143182754517, -1.08650398254395, 5.54575395584106 ]
    [ -4.34269857406616, -1.05777072906494, 5.54575395584106 ]
    [ -4.34269857406616, -1.08650398254395, 5.54575395584106 ]
    [ -4.37143182754517, -1.11523675918579, 5.54575395584106 ]
    [ -4.37143182754517, -1.13607406616211, 5.53647661209106 ]
    [ -4.34269857406616, -1.11523675918579, 5.54575395584106 ]
    [ -4.34269857406616, -1.1337571144104, 5.53647661209106 ]
    [ -4.37143182754517, -1.1441969871521, 5.51283264160156 ]
    [ -4.37143182754517, -1.14750146865845, 5.48409986495972 ]
    [ -4.34269857406616, -1.13956308364868, 5.51283264160156 ]
    [ -4.34269857406616, -1.14286756515503, 5.48409986495972 ]
    [ -4.31396579742432, -1.05777072906494, 5.54575395584106 ]
    [ -4.31396579742432, -1.08650398254395, 5.54575395584106 ]
    [ -4.28523254394531, -1.05777072906494, 5.54575395584106 ]
    [ -4.28737115859985, -1.0843653678894, 5.53833198547363 ]
    [ -4.28256988525391, -1.08916664123535, 5.51283264160156 ]
    [ -4.28091764450073, -1.09081888198853, 5.48409986495972 ]
    [ -4.31610441207886, -1.11309862136841, 5.53833198547363 ]
    [ -4.32710742950439, -1.13082790374756, 5.53338432312012 ]
    [ -4.29837465286255, -1.10209465026855, 5.53338432312012 ]
    [ -4.31130266189575, -1.1178994178772, 5.51283264160156 ]
    [ -4.30965089797974, -1.11955165863037, 5.48409986495972 ]
    [ -4.32566928863525, -1.1322660446167, 5.51283264160156 ]
    [ -4.32401704788208, -1.13391828536987, 5.48409986495972 ]
    [ -4.29693651199341, -1.10353326797485, 5.51283264160156 ]
    [ -4.29528427124023, -1.10518550872803, 5.48409986495972 ]
    [ -4.25863838195801, -1.05816555023193, 5.53833198547363 ]
    [ -4.26964139938354, -1.07336187362671, 5.53338432312012 ]
    [ -4.22776651382446, -1.05157470703125, 5.53647661209106 ]
    [ -4.2538366317749, -1.06676721572876, 5.51283264160156 ]
    [ -4.25218439102173, -1.06841945648193, 5.48409986495972 ]
    [ -4.2682032585144, -1.07480001449585, 5.51283264160156 ]
    [ -4.26655101776123, -1.07645225524902, 5.48409986495972 ]
    [ -4.22776651382446, -1.06139707565308, 5.51283264160156 ]
    [ -4.22776651382446, -1.06470155715942, 5.48409986495972 ]
    [ -4.55907440185547, -0.827906548976898, 5.41990184783936 ]
    [ -4.55907440185547, -0.856639325618744, 5.41990184783936 ]
    [ -4.56160449981689, -0.827906548976898, 5.39790058135986 ]
    [ -4.56490898132324, -0.827906608581543, 5.36916780471802 ]
    [ -4.56160449981689, -0.856639325618744, 5.39790058135986 ]
    [ -4.56490898132324, -0.856639385223389, 5.36916780471802 ]
    [ -4.55907440185547, -0.885372579097748, 5.41990184783936 ]
    [ -4.55907440185547, -0.914105355739594, 5.41990184783936 ]
    [ -4.56160449981689, -0.885372579097748, 5.39790058135986 ]
    [ -4.56490898132324, -0.885372638702393, 5.36916780471802 ]
    [ -4.56160449981689, -0.914105355739594, 5.39790058135986 ]
    [ -4.56490898132324, -0.914105415344238, 5.36916780471802 ]
    [ -4.56821298599243, -0.827906608581543, 5.34043455123901 ]
    [ -4.57151746749878, -0.827906608581543, 5.31170177459717 ]
    [ -4.56821298599243, -0.856639385223389, 5.34043455123901 ]
    [ -4.57151746749878, -0.856639385223389, 5.31170177459717 ]
    [ -4.57482147216797, -0.827906608581543, 5.28296852111816 ]
    [ -4.57812595367432, -0.827906608581543, 5.25423574447632 ]
    [ -4.57482147216797, -0.856639385223389, 5.28296852111816 ]
    [ -4.57812595367432, -0.856639385223389, 5.25423574447632 ]
    [ -4.56821298599243, -0.885372638702393, 5.34043455123901 ]
    [ -4.57151746749878, -0.885372638702393, 5.31170177459717 ]
    [ -4.56821298599243, -0.914105415344238, 5.34043455123901 ]
    [ -4.57151746749878, -0.914105415344238, 5.31170177459717 ]
    [ -4.57482147216797, -0.885372638702393, 5.28296852111816 ]
    [ -4.57812595367432, -0.885372638702393, 5.25423574447632 ]
    [ -4.57482147216797, -0.914105415344238, 5.28296852111816 ]
    [ -4.57812595367432, -0.914105415344238, 5.25423574447632 ]
    [ -4.55907440185547, -0.942838609218597, 5.41990184783936 ]
    [ -4.55907440185547, -0.971571862697601, 5.41990184783936 ]
    [ -4.56160449981689, -0.942838609218597, 5.39790058135986 ]
    [ -4.56490898132324, -0.942838668823242, 5.36916780471802 ]
    [ -4.56160449981689, -0.971571862697601, 5.39790058135986 ]
    [ -4.56490898132324, -0.971571922302246, 5.36916780471802 ]
    [ -4.55907440185547, -1.00030469894409, 5.41990184783936 ]
    [ -4.55907440185547, -1.02903747558594, 5.41990184783936 ]
    [ -4.56160449981689, -1.00030469894409, 5.39790058135986 ]
    [ -4.56490898132324, -1.00030469894409, 5.36916780471802 ]
    [ -4.56160449981689, -1.02903747558594, 5.39790058135986 ]
    [ -4.56490898132324, -1.02903747558594, 5.36916780471802 ]
    [ -4.56821298599243, -0.942838668823242, 5.34043455123901 ]
    [ -4.57151746749878, -0.942838668823242, 5.31170177459717 ]
    [ -4.56821298599243, -0.971571922302246, 5.34043455123901 ]
    [ -4.57151746749878, -0.971571922302246, 5.31170177459717 ]
    [ -4.57482147216797, -0.942838668823242, 5.28296852111816 ]
    [ -4.57812595367432, -0.942838668823242, 5.25423574447632 ]
    [ -4.57482147216797, -0.971571922302246, 5.28296852111816 ]
    [ -4.57812595367432, -0.971571922302246, 5.25423574447632 ]
    [ -4.56821298599243, -1.00030469894409, 5.34043455123901 ]
    [ -4.57151746749878, -1.00030469894409, 5.31170177459717 ]
    [ -4.56821298599243, -1.02903747558594, 5.34043455123901 ]
    [ -4.57151746749878, -1.02903747558594, 5.31170177459717 ]
    [ -4.57482147216797, -1.00030469894409, 5.28296852111816 ]
    [ -4.57812595367432, -1.00030469894409, 5.25423574447632 ]
    [ -4.57482147216797, -1.02903747558594, 5.28296852111816 ]
    [ -4.57812595367432, -1.02903747558594, 5.25423574447632 ]
    [ -4.55499601364136, -0.827906548976898, 5.45536661148071 ]
    [ -4.55742216110229, -0.827906548976898, 5.43426847457886 ]
    [ -4.55499601364136, -0.856639325618744, 5.45536661148071 ]
    [ -4.55742216110229, -0.856639325618744, 5.43426847457886 ]
    [ -4.55499601364136, -0.885372579097748, 5.45536661148071 ]
    [ -4.55742216110229, -0.885372579097748, 5.43426847457886 ]
    [ -4.55499601364136, -0.914105355739594, 5.45536661148071 ]
    [ -4.55742216110229, -0.914105355739594, 5.43426847457886 ]
    [ -4.55499601364136, -0.942838609218597, 5.45536661148071 ]
    [ -4.55742216110229, -0.942838609218597, 5.43426847457886 ]
    [ -4.55499601364136, -0.971571862697601, 5.45536661148071 ]
    [ -4.55742216110229, -0.971571862697601, 5.43426847457886 ]
    [ -4.55499601364136, -1.00030469894409, 5.45536661148071 ]
    [ -4.55742216110229, -1.00030469894409, 5.43426847457886 ]
    [ -4.55499601364136, -1.02903747558594, 5.45536661148071 ]
    [ -4.55742216110229, -1.02903747558594, 5.43426847457886 ]
    [ -4.58143043518066, -0.827906608581543, 5.22550249099731 ]
    [ -4.58386039733887, -0.827906608581543, 5.19676971435547 ]
    [ -4.58143043518066, -0.856639385223389, 5.22550249099731 ]
    [ -4.58386039733887, -0.856639385223389, 5.19676971435547 ]
    [ -4.58298587799072, -0.827906608581543, 5.16803646087646 ]
    [ -4.57968139648438, -0.827906608581543, 5.13930368423462 ]
    [ -4.58298587799072, -0.856639385223389, 5.16803646087646 ]
    [ -4.57968139648438, -0.856639385223389, 5.13930368423462 ]
    [ -4.58143043518066, -0.885372638702393, 5.22550249099731 ]
    [ -4.58386039733887, -0.885372638702393, 5.19676971435547 ]
    [ -4.58143043518066, -0.914105415344238, 5.22550249099731 ]
    [ -4.58386039733887, -0.914105415344238, 5.19676971435547 ]
    [ -4.58298587799072, -0.885372638702393, 5.16803646087646 ]
    [ -4.57968139648438, -0.885372638702393, 5.13930368423462 ]
    [ -4.58298587799072, -0.914105415344238, 5.16803646087646 ]
    [ -4.57968139648438, -0.914105415344238, 5.13930368423462 ]
    [ -4.57637739181519, -0.827906608581543, 5.11057043075562 ]
    [ -4.57307291030884, -0.827906608581543, 5.08183765411377 ]
    [ -4.57637739181519, -0.856639385223389, 5.11057043075562 ]
    [ -4.57307291030884, -0.856639385223389, 5.08183765411377 ]
    [ -4.56976842880249, -0.827906608581543, 5.05310440063477 ]
    [ -4.56437206268311, -0.827906608581543, 5.02437162399292 ]
    [ -4.56976842880249, -0.856639385223389, 5.05310440063477 ]
    [ -4.56437206268311, -0.856639385223389, 5.02437162399292 ]
    [ -4.57637739181519, -0.885372638702393, 5.11057043075562 ]
    [ -4.57307291030884, -0.885372638702393, 5.08183765411377 ]
    [ -4.57637739181519, -0.914105415344238, 5.11057043075562 ]
    [ -4.57307291030884, -0.914105415344238, 5.08183765411377 ]
    [ -4.56976842880249, -0.885372638702393, 5.05310440063477 ]
    [ -4.56437206268311, -0.885372638702393, 5.02437162399292 ]
    [ -4.56976842880249, -0.914105415344238, 5.05310440063477 ]
    [ -4.56433773040771, -0.914105415344238, 5.02437162399292 ]
    [ -4.58143043518066, -0.942838668823242, 5.22550249099731 ]
    [ -4.58386039733887, -0.942838668823242, 5.19676971435547 ]
    [ -4.58143043518066, -0.971571922302246, 5.22550249099731 ]
    [ -4.58386039733887, -0.971571922302246, 5.19676971435547 ]
    [ -4.58298587799072, -0.942838668823242, 5.16803646087646 ]
    [ -4.57968139648438, -0.942838668823242, 5.13930368423462 ]
    [ -4.58298587799072, -0.971571922302246, 5.16803646087646 ]
    [ -4.57968139648438, -0.971571922302246, 5.13930368423462 ]
    [ -4.58143043518066, -1.00030469894409, 5.22550249099731 ]
    [ -4.58386039733887, -1.00030469894409, 5.19676971435547 ]
    [ -4.58143043518066, -1.02903747558594, 5.22550249099731 ]
    [ -4.58386039733887, -1.02903747558594, 5.19676971435547 ]
    [ -4.58298587799072, -1.00030469894409, 5.16803646087646 ]
    [ -4.57968091964722, -1.00030469894409, 5.13930368423462 ]
    [ -4.58298587799072, -1.02903747558594, 5.16803646087646 ]
    [ -4.57968139648438, -1.02903747558594, 5.13930368423462 ]
    [ -4.57637691497803, -0.942838668823242, 5.11057043075562 ]
    [ -4.57307291030884, -0.942838668823242, 5.08183765411377 ]
    [ -4.57637691497803, -0.971571922302246, 5.11057043075562 ]
    [ -4.57307243347168, -0.971571922302246, 5.08183765411377 ]
    [ -4.56910228729248, -0.942838668823242, 5.05310440063477 ]
    [ -4.56343793869019, -0.942838668823242, 5.02437162399292 ]
    [ -4.56764507293701, -0.971571922302246, 5.05310440063477 ]
    [ -4.5615816116333, -0.971571922302246, 5.02437162399292 ]
    [ -4.57637643814087, -1.00030469894409, 5.11057043075562 ]
    [ -4.57307195663452, -1.00030469894409, 5.08183765411377 ]
    [ -4.57637691497803, -1.02903747558594, 5.11057043075562 ]
    [ -4.57307243347168, -1.02903747558594, 5.08183765411377 ]
    [ -4.56663227081299, -1.00030469894409, 5.05310440063477 ]
    [ -4.55979537963867, -0.999906063079834, 5.02374601364136 ]
    [ -4.56412696838379, -1.03125762939453, 5.05068016052246 ]
    [ -4.55926465988159, -1.02315950393677, 5.0329065322876 ]
    [ -4.55574941635132, -1.00921821594238, 5.01375102996826 ]
    [ -4.55770778656006, -1.0423150062561, 5.03948640823364 ]
    [ -4.55238819122314, -1.03125762939453, 5.02374601364136 ]
    [ -4.55878162384033, -1.04872512817383, 5.41735696792603 ]
    [ -4.55990028381348, -1.05221176147461, 5.39790058135986 ]
    [ -4.56155252456665, -1.05386352539062, 5.36916780471802 ]
    [ -4.56320476531982, -1.0555157661438, 5.34043455123901 ]
    [ -4.56361436843872, -1.06007289886475, 5.30960607528687 ]
    [ -4.55834531784058, -1.07228660583496, 5.2986307144165 ]
    [ -4.56755876541138, -1.05777072906494, 5.28296852111816 ]
    [ -4.57086277008057, -1.05777072906494, 5.25423574447632 ]
    [ -4.55924606323242, -1.07318687438965, 5.28296852111816 ]
    [ -4.56089782714844, -1.07483911514282, 5.25423574447632 ]
    [ -4.54222965240479, -1.05570459365845, 5.45536661148071 ]
    [ -4.54623222351074, -1.06001758575439, 5.42558526992798 ]
    [ -4.5347843170166, -1.07241201400757, 5.4146580696106 ]
    [ -4.51509666442871, -1.06800556182861, 5.45536661148071 ]
    [ -4.51509666442871, -1.07089757919312, 5.43021965026855 ]
    [ -4.51509666442871, -1.07254934310913, 5.41585350036621 ]
    [ -4.55263757705688, -1.06657838821411, 5.39790058135986 ]
    [ -4.5542893409729, -1.06823062896729, 5.36916780471802 ]
    [ -4.53827095031738, -1.0733757019043, 5.39790058135986 ]
    [ -4.5399227142334, -1.07502794265747, 5.36916780471802 ]
    [ -4.51509666442871, -1.07461404800415, 5.39790058135986 ]
    [ -4.51509666442871, -1.0779185295105, 5.36916780471802 ]
    [ -4.48636388778687, -1.06800556182861, 5.45536661148071 ]
    [ -4.48636388778687, -1.07089757919312, 5.43021965026855 ]
    [ -4.48636388778687, -1.07254934310913, 5.41585350036621 ]
    [ -4.46483325958252, -1.07007122039795, 5.45536661148071 ]
    [ -4.46777200698853, -1.07131052017212, 5.43381309509277 ]
    [ -4.45046710968018, -1.0793399810791, 5.45536661148071 ]
    [ -4.45796871185303, -1.07938575744629, 5.42519474029541 ]
    [ -4.48636388778687, -1.07461404800415, 5.39790058135986 ]
    [ -4.48636388778687, -1.0779185295105, 5.36916780471802 ]
    [ -4.45763063430786, -1.0838828086853, 5.39790058135986 ]
    [ -4.45763063430786, -1.08718681335449, 5.36916780471802 ]
    [ -4.55594158172607, -1.0698823928833, 5.34043455123901 ]
    [ -4.55724382400513, -1.07118463516235, 5.31778621673584 ]
    [ -4.54157543182373, -1.07668018341064, 5.34043455123901 ]
    [ -4.54613161087036, -1.07718276977539, 5.30960607528687 ]
    [ -4.51509666442871, -1.08122253417969, 5.34043455123901 ]
    [ -4.51509666442871, -1.08452701568604, 5.31170177459717 ]
    [ -4.54382991790771, -1.08103370666504, 5.28296852111816 ]
    [ -4.54382991790771, -1.08433771133423, 5.25423574447632 ]
    [ -4.51509666442871, -1.08783102035522, 5.28296852111816 ]
    [ -4.51509666442871, -1.09113550186157, 5.25423574447632 ]
    [ -4.48636388778687, -1.08122253417969, 5.34043455123901 ]
    [ -4.48636388778687, -1.08452701568604, 5.31170177459717 ]
    [ -4.45523738861084, -1.09245872497559, 5.34173631668091 ]
    [ -4.45965719223022, -1.09269857406616, 5.31170177459717 ]
    [ -4.48636388778687, -1.08783102035522, 5.28296852111816 ]
    [ -4.48636388778687, -1.09113550186157, 5.25423574447632 ]
    [ -4.4613094329834, -1.09435081481934, 5.28296852111816 ]
    [ -4.46296119689941, -1.09600305557251, 5.25423574447632 ]
    [ -4.44446468353271, -1.11523675918579, 5.33650493621826 ]
    [ -4.44731664657593, -1.11523675918579, 5.31170177459717 ]
    [ -4.44406461715698, -1.13400602340698, 5.33302593231201 ]
    [ -4.44529056549072, -1.13703346252441, 5.31170177459717 ]
    [ -4.45062112808228, -1.11523675918579, 5.28296852111816 ]
    [ -4.45392560958862, -1.11523675918579, 5.25423574447632 ]
    [ -4.4469428062439, -1.13868570327759, 5.28296852111816 ]
    [ -4.44859504699707, -1.14033794403076, 5.25423574447632 ]
    [ -4.57416725158691, -1.05777072906494, 5.22550249099731 ]
    [ -4.57659721374512, -1.05777072906494, 5.19676971435547 ]
    [ -4.56255006790161, -1.076491355896, 5.22550249099731 ]
    [ -4.56376504898071, -1.0777063369751, 5.19676971435547 ]
    [ -4.57572269439697, -1.05777072906494, 5.16803646087646 ]
    [ -4.57241821289062, -1.05777072906494, 5.13930368423462 ]
    [ -4.5633282661438, -1.07726907730103, 5.16803646087646 ]
    [ -4.56167554855347, -1.07561683654785, 5.13930368423462 ]
    [ -4.56911373138428, -1.05777072906494, 5.11057043075562 ]
    [ -4.56454706192017, -1.05994415283203, 5.08123064041138 ]
    [ -4.56002330780029, -1.07396459579468, 5.11057043075562 ]
    [ -4.55886363983154, -1.07280397415161, 5.09040355682373 ]
    [ -4.56260442733765, -1.05181503295898, 5.05864143371582 ]
    [ -4.54382991790771, -1.08764219284058, 5.22550249099731 ]
    [ -4.54382991790771, -1.09007215499878, 5.19676971435547 ]
    [ -4.51509666442871, -1.09443998336792, 5.22550249099731 ]
    [ -4.51509666442871, -1.09686994552612, 5.19676971435547 ]
    [ -4.54382991790771, -1.08919811248779, 5.16803646087646 ]
    [ -4.54382991790771, -1.08589363098145, 5.13930368423462 ]
    [ -4.51509666442871, -1.09599542617798, 5.16803646087646 ]
    [ -4.51509666442871, -1.09269094467163, 5.13930368423462 ]
    [ -4.48636388778687, -1.09443998336792, 5.22550249099731 ]
    [ -4.48636388778687, -1.09686994552612, 5.19676971435547 ]
    [ -4.46461343765259, -1.09765481948853, 5.22550249099731 ]
    [ -4.46582841873169, -1.09886980056763, 5.19676971435547 ]
    [ -4.48636388778687, -1.09599542617798, 5.16803646087646 ]
    [ -4.48636388778687, -1.09269142150879, 5.13930368423462 ]
    [ -4.46539115905762, -1.09843301773071, 5.16803646087646 ]
    [ -4.4637393951416, -1.09678077697754, 5.13930368423462 ]
    [ -4.45722961425781, -1.11523675918579, 5.22550249099731 ]
    [ -4.45965957641602, -1.11523675918579, 5.19676971435547 ]
    [ -4.45024681091309, -1.14199018478394, 5.22550249099731 ]
    [ -4.44982242584229, -1.14623117446899, 5.19562864303589 ]
    [ -4.45878553390503, -1.11523675918579, 5.16803646087646 ]
    [ -4.45548105239868, -1.11523675918579, 5.13930368423462 ]
    [ -4.45102500915527, -1.14276742935181, 5.16803646087646 ]
    [ -4.4493727684021, -1.14111566543579, 5.13930368423462 ]
    [ -4.55684328079224, -1.07097005844116, 5.07124805450439 ]
    [ -4.54382991790771, -1.0825891494751, 5.11057043075562 ]
    [ -4.54589128494263, -1.07811546325684, 5.08123064041138 ]
    [ -4.51509666442871, -1.08938694000244, 5.11057043075562 ]
    [ -4.51509666442871, -1.08608245849609, 5.08183765411377 ]
    [ -4.55316162109375, -1.05994415283203, 5.05068016052246 ]
    [ -4.53843355178833, -1.05868577957153, 5.02316761016846 ]
    [ -4.53790283203125, -1.07745790481567, 5.05310440063477 ]
    [ -4.53249168395996, -1.07513332366943, 5.03194236755371 ]
    [ -4.52799844741821, -1.0688738822937, 5.01278686523438 ]
    [ -4.51509666442871, -1.08277797698975, 5.05310440063477 ]
    [ -4.51709127426147, -1.07686948776245, 5.02316761016846 ]
    [ -4.48636388778687, -1.08938694000244, 5.11057043075562 ]
    [ -4.48636388778687, -1.08608293533325, 5.08183765411377 ]
    [ -4.46208715438843, -1.09512853622437, 5.11057043075562 ]
    [ -4.46043491363525, -1.09347629547119, 5.08183765411377 ]
    [ -4.48636388778687, -1.0827784538269, 5.05310440063477 ]
    [ -4.48636388778687, -1.07947397232056, 5.02437162399292 ]
    [ -4.45878267288208, -1.09182453155518, 5.05310440063477 ]
    [ -4.45488786697388, -1.09140968322754, 5.02611112594604 ]
    [ -4.45217657089233, -1.11523675918579, 5.11057043075562 ]
    [ -4.44887256622314, -1.11523675918579, 5.08183765411377 ]
    [ -4.44772052764893, -1.13946342468262, 5.11057043075562 ]
    [ -4.44606828689575, -1.13781118392944, 5.08183765411377 ]
    [ -4.4455680847168, -1.11523675918579, 5.05310440063477 ]
    [ -4.44359016418457, -1.11523675918579, 5.03590440750122 ]
    [ -4.44441604614258, -1.13615894317627, 5.05310440063477 ]
    [ -4.4434814453125, -1.13342332839966, 5.03684949874878 ]
    [ -4.43702983856201, -1.09370613098145, 5.45536661148071 ]
    [ -4.43868207931519, -1.09535837173462, 5.42663383483887 ]
    [ -4.44033432006836, -1.09701061248779, 5.39790058135986 ]
    [ -4.44198608398438, -1.09866285324097, 5.36916780471802 ]
    [ -4.43079519271851, -1.11523675918579, 5.45536661148071 ]
    [ -4.43409967422485, -1.11523675918579, 5.42663383483887 ]
    [ -4.42266321182251, -1.14020442962646, 5.45536661148071 ]
    [ -4.42431545257568, -1.14185667037964, 5.42663383483887 ]
    [ -4.40016460418701, -1.15080547332764, 5.45536661148071 ]
    [ -4.40016460418701, -1.15410947799683, 5.42663383483887 ]
    [ -4.4374041557312, -1.11523675918579, 5.39790058135986 ]
    [ -4.44070816040039, -1.11523675918579, 5.36916780471802 ]
    [ -4.42500019073486, -1.14632844924927, 5.39629602432251 ]
    [ -4.4317455291748, -1.14396953582764, 5.36916780471802 ]
    [ -4.40016460418701, -1.15704917907715, 5.40107297897339 ]
    [ -4.37143182754517, -1.15080547332764, 5.45536661148071 ]
    [ -4.37143182754517, -1.15410947799683, 5.42663383483887 ]
    [ -4.34269857406616, -1.14617156982422, 5.45536661148071 ]
    [ -4.34269857406616, -1.14947557449341, 5.42663383483887 ]
    [ -4.37143182754517, -1.15704917907715, 5.40107297897339 ]
    [ -4.34153318405151, -1.1537446975708, 5.39629602432251 ]
    [ -4.3317756652832, -1.15489339828491, 5.36916780471802 ]
    [ -4.44296312332153, -1.0999493598938, 5.35218143463135 ]
    [ -4.44281244277954, -1.11523675918579, 5.35087156295776 ]
    [ -4.43621253967285, -1.14373826980591, 5.34173631668091 ]
    [ -4.43632793426514, -1.15140008926392, 5.31170177459717 ]
    [ -4.43797969818115, -1.15305233001709, 5.28296852111816 ]
    [ -4.43963193893433, -1.15470457077026, 5.25423574447632 ]
    [ -4.33012342453003, -1.15654516220093, 5.34043455123901 ]
    [ -4.32897567749023, -1.15769290924072, 5.32047319412231 ]
    [ -4.4167308807373, -1.15857982635498, 5.38564872741699 ]
    [ -4.41865682601929, -1.15952730178833, 5.36916780471802 ]
    [ -4.40016460418701, -1.15870141983032, 5.38670635223389 ]
    [ -4.40016460418701, -1.16071796417236, 5.36916780471802 ]
    [ -4.37143182754517, -1.15870141983032, 5.38670635223389 ]
    [ -4.37143182754517, -1.16071796417236, 5.36916780471802 ]
    [ -4.35033369064331, -1.15857982635498, 5.38564872741699 ]
    [ -4.34614181518555, -1.15952730178833, 5.36916780471802 ]
    [ -4.42030906677246, -1.16117906570435, 5.34043455123901 ]
    [ -4.42196130752563, -1.16283130645752, 5.31170177459717 ]
    [ -4.40016460418701, -1.16402244567871, 5.34043455123901 ]
    [ -4.40016460418701, -1.1673264503479, 5.31170177459717 ]
    [ -4.42361354827881, -1.16448307037354, 5.28296852111816 ]
    [ -4.42526531219482, -1.16613531112671, 5.25423574447632 ]
    [ -4.40016460418701, -1.17063045501709, 5.28296852111816 ]
    [ -4.40016460418701, -1.17393493652344, 5.25423574447632 ]
    [ -4.37143182754517, -1.16402244567871, 5.34043455123901 ]
    [ -4.37143182754517, -1.1673264503479, 5.31170177459717 ]
    [ -4.34449005126953, -1.16117906570435, 5.34043455123901 ]
    [ -4.34021139144897, -1.16220712661743, 5.31121778488159 ]
    [ -4.37143182754517, -1.17063045501709, 5.28296852111816 ]
    [ -4.37143182754517, -1.17393493652344, 5.25423574447632 ]
    [ -4.34269857406616, -1.16599655151367, 5.28296852111816 ]
    [ -4.34269857406616, -1.16930055618286, 5.25423574447632 ]
    [ -4.27926540374756, -1.09247064590454, 5.45536661148071 ]
    [ -4.27761316299438, -1.09412288665771, 5.42663383483887 ]
    [ -4.27596139907837, -1.09577512741089, 5.39790058135986 ]
    [ -4.2743091583252, -1.0974268913269, 5.36916780471802 ]
    [ -4.30799865722656, -1.12120389938354, 5.45536661148071 ]
    [ -4.30634641647339, -1.12285614013672, 5.42663383483887 ]
    [ -4.32236528396606, -1.13557004928589, 5.45536661148071 ]
    [ -4.32071304321289, -1.13722229003906, 5.42663383483887 ]
    [ -4.29363203048706, -1.1068377494812, 5.45536661148071 ]
    [ -4.29197978973389, -1.10848951339722, 5.42663383483887 ]
    [ -4.30469417572021, -1.12450838088989, 5.39790058135986 ]
    [ -4.30304193496704, -1.12616014480591, 5.36916780471802 ]
    [ -4.31906080245972, -1.13887453079224, 5.39790058135986 ]
    [ -4.31740856170654, -1.14052677154541, 5.36916780471802 ]
    [ -4.29032754898071, -1.11014175415039, 5.39790058135986 ]
    [ -4.2886757850647, -1.11179399490356, 5.36916780471802 ]
    [ -4.25053262710571, -1.07007122039795, 5.45536661148071 ]
    [ -4.24718189239502, -1.07131052017212, 5.43381309509277 ]
    [ -4.26489925384521, -1.0781044960022, 5.45536661148071 ]
    [ -4.2566556930542, -1.07839775085449, 5.42519474029541 ]
    [ -4.22776651382446, -1.06800556182861, 5.45536661148071 ]
    [ -4.22776651382446, -1.07089757919312, 5.43021965026855 ]
    [ -4.22776651382446, -1.07254934310913, 5.41585350036621 ]
    [ -4.25649976730347, -1.08264684677124, 5.39790058135986 ]
    [ -4.25649976730347, -1.08595132827759, 5.36916780471802 ]
    [ -4.22776651382446, -1.07461404800415, 5.39790058135986 ]
    [ -4.22776651382446, -1.0779185295105, 5.36916780471802 ]
    [ -4.27265691757202, -1.09907913208008, 5.34043455123901 ]
    [ -4.27150917053223, -1.10022687911987, 5.32047557830811 ]
    [ -4.30139017105103, -1.12781238555908, 5.34043455123901 ]
    [ -4.30024242401123, -1.12896013259888, 5.32047557830811 ]
    [ -4.31575632095337, -1.14217853546143, 5.34043455123901 ]
    [ -4.31405830383301, -1.1438775062561, 5.31089639663696 ]
    [ -4.28702354431152, -1.11344575881958, 5.34043455123901 ]
    [ -4.285325050354, -1.1151442527771, 5.31089782714844 ]
    [ -4.29914093017578, -1.13006162643433, 5.30132007598877 ]
    [ -4.31245231628418, -1.14548349380493, 5.28296852111816 ]
    [ -4.31080055236816, -1.14713573455811, 5.25423574447632 ]
    [ -4.28371906280518, -1.11675024032593, 5.28296852111816 ]
    [ -4.28206729888916, -1.1184024810791, 5.25423574447632 ]
    [ -4.29808568954468, -1.13111686706543, 5.28296852111816 ]
    [ -4.2964334487915, -1.13276863098145, 5.25423574447632 ]
    [ -4.25649976730347, -1.08925580978394, 5.34043455123901 ]
    [ -4.25909805297852, -1.09394693374634, 5.31121921539307 ]
    [ -4.22776651382446, -1.08122253417969, 5.34043455123901 ]
    [ -4.22776651382446, -1.08452701568604, 5.31170177459717 ]
    [ -4.25498628616333, -1.09435081481934, 5.28296852111816 ]
    [ -4.25333404541016, -1.09600305557251, 5.25423574447632 ]
    [ -4.22776651382446, -1.08783102035522, 5.28296852111816 ]
    [ -4.22776651382446, -1.09113550186157, 5.25423574447632 ]
    [ -4.27040815353394, -1.10132837295532, 5.30132007598877 ]
    [ -4.26935291290283, -1.10238361358643, 5.28296852111816 ]
    [ -4.26770067214966, -1.1040358543396, 5.25423574447632 ]
    [ -4.32787418365479, -1.15879440307617, 5.30131769180298 ]
    [ -4.32681894302368, -1.15984916687012, 5.28296852111816 ]
    [ -4.32516670227051, -1.16150140762329, 5.25423574447632 ]
    [ -4.4412841796875, -1.15635633468628, 5.22550249099731 ]
    [ -4.44265222549438, -1.15772438049316, 5.19562911987305 ]
    [ -4.44206190109253, -1.15713453292847, 5.16803646087646 ]
    [ -4.44040966033936, -1.15548229217529, 5.13930368423462 ]
    [ -4.44237995147705, -1.09936666488647, 5.01769304275513 ]
    [ -4.43875789642334, -1.15383005142212, 5.11057043075562 ]
    [ -4.43710565567017, -1.1521782875061, 5.08183765411377 ]
    [ -4.4419379234314, -1.11523675918579, 5.02153778076172 ]
    [ -4.43545341491699, -1.15052604675293, 5.05310440063477 ]
    [ -4.4351634979248, -1.14338874816895, 5.0261116027832 ]
    [ -4.32845735549927, -1.15821170806885, 5.06855773925781 ]
    [ -4.329345703125, -1.15732288360596, 5.05310440063477 ]
    [ -4.33099794387817, -1.15567064285278, 5.02437162399292 ]
    [ -4.426917552948, -1.16778755187988, 5.22550249099731 ]
    [ -4.43115901947021, -1.16686916351318, 5.19562911987305 ]
    [ -4.40016460418701, -1.17723846435547, 5.22550249099731 ]
    [ -4.40016460418701, -1.17966890335083, 5.19676971435547 ]
    [ -4.42769575119019, -1.16856527328491, 5.16803646087646 ]
    [ -4.42604351043701, -1.16691303253174, 5.13930368423462 ]
    [ -4.40016460418701, -1.17879438400269, 5.16803646087646 ]
    [ -4.40016460418701, -1.17548990249634, 5.13930368423462 ]
    [ -4.37143182754517, -1.17723846435547, 5.22550249099731 ]
    [ -4.37143182754517, -1.17966890335083, 5.19676971435547 ]
    [ -4.34269857406616, -1.17260456085205, 5.22550249099731 ]
    [ -4.34269857406616, -1.17503499984741, 5.19676971435547 ]
    [ -4.37143182754517, -1.17879438400269, 5.16803646087646 ]
    [ -4.37143182754517, -1.17548990249634, 5.13930368423462 ]
    [ -4.34269857406616, -1.17416000366211, 5.16803646087646 ]
    [ -4.34269857406616, -1.17085599899292, 5.13930368423462 ]
    [ -4.42439126968384, -1.16526126861572, 5.11057043075562 ]
    [ -4.42273902893066, -1.16360902786255, 5.08183765411377 ]
    [ -4.40016460418701, -1.17218542098999, 5.11057043075562 ]
    [ -4.40016460418701, -1.1688814163208, 5.08183765411377 ]
    [ -4.42108678817749, -1.16195678710938, 5.05310440063477 ]
    [ -4.41943454742432, -1.16030502319336, 5.02437162399292 ]
    [ -4.40016460418701, -1.16557741165161, 5.05310440063477 ]
    [ -4.40016460418701, -1.16227293014526, 5.02437162399292 ]
    [ -4.37143182754517, -1.17218542098999, 5.11057043075562 ]
    [ -4.37143182754517, -1.1688814163208, 5.08183765411377 ]
    [ -4.34269857406616, -1.16755151748657, 5.11057043075562 ]
    [ -4.33990049362183, -1.16314029693604, 5.0796160697937 ]
    [ -4.37143182754517, -1.16557693481445, 5.05310440063477 ]
    [ -4.37143182754517, -1.16227293014526, 5.02437162399292 ]
    [ -4.3437123298645, -1.16195678710938, 5.05310440063477 ]
    [ -4.34536457061768, -1.16030502319336, 5.02437162399292 ]
    [ -4.30914831161499, -1.14878749847412, 5.22550249099731 ]
    [ -4.30793333053589, -1.15000247955322, 5.19676971435547 ]
    [ -4.28041458129883, -1.12005472183228, 5.22550249099731 ]
    [ -4.27920007705688, -1.12126970291138, 5.19676971435547 ]
    [ -4.29478120803833, -1.13442087173462, 5.22550249099731 ]
    [ -4.29356622695923, -1.13563632965088, 5.19676971435547 ]
    [ -4.30837059020996, -1.14956521987915, 5.16803646087646 ]
    [ -4.31002283096313, -1.14791297912598, 5.13930368423462 ]
    [ -4.27963733673096, -1.1208324432373, 5.16803646087646 ]
    [ -4.28128910064697, -1.11918020248413, 5.13930368423462 ]
    [ -4.2940034866333, -1.13519906997681, 5.16803646087646 ]
    [ -4.29565572738647, -1.13354682922363, 5.13930368423462 ]
    [ -4.25168180465698, -1.09765481948853, 5.22550249099731 ]
    [ -4.25046682357788, -1.09886980056763, 5.19676971435547 ]
    [ -4.22776651382446, -1.09443998336792, 5.22550249099731 ]
    [ -4.22776651382446, -1.09686994552612, 5.19676971435547 ]
    [ -4.25090408325195, -1.09843301773071, 5.16803646087646 ]
    [ -4.25255632400513, -1.09678077697754, 5.13930368423462 ]
    [ -4.22776651382446, -1.09599542617798, 5.16803646087646 ]
    [ -4.22776651382446, -1.09269094467163, 5.13930368423462 ]
    [ -4.26604843139648, -1.10568809509277, 5.22550249099731 ]
    [ -4.26483345031738, -1.10690307617188, 5.19676971435547 ]
    [ -4.26527070999146, -1.1064658164978, 5.16803646087646 ]
    [ -4.26692295074463, -1.10481357574463, 5.13930368423462 ]
    [ -4.27099084854126, -1.10074520111084, 5.06855583190918 ]
    [ -4.27187919616699, -1.09985685348511, 5.05310440063477 ]
    [ -4.27353143692017, -1.09820461273193, 5.02437162399292 ]
    [ -4.29972410202026, -1.12947845458984, 5.06855726242065 ]
    [ -4.31167507171631, -1.1462607383728, 5.11057043075562 ]
    [ -4.31353998184204, -1.14439582824707, 5.07813501358032 ]
    [ -4.2829418182373, -1.11752796173096, 5.11057043075562 ]
    [ -4.28480672836304, -1.11566257476807, 5.07813405990601 ]
    [ -4.29730796813965, -1.1318941116333, 5.11057043075562 ]
    [ -4.29862260818481, -1.13057994842529, 5.08771228790283 ]
    [ -4.300612449646, -1.12858963012695, 5.05310440063477 ]
    [ -4.30226469039917, -1.12693738937378, 5.02437162399292 ]
    [ -4.3149790763855, -1.14295625686646, 5.05310440063477 ]
    [ -4.31663131713867, -1.14130401611328, 5.02437162399292 ]
    [ -4.28624582290649, -1.11422348022461, 5.05310440063477 ]
    [ -4.28789806365967, -1.11257123947144, 5.02437162399292 ]
    [ -4.2542085647583, -1.09512853622437, 5.11057043075562 ]
    [ -4.25878715515137, -1.09488010406494, 5.07961511611938 ]
    [ -4.22776651382446, -1.08938694000244, 5.11057043075562 ]
    [ -4.22776651382446, -1.08608245849609, 5.08183765411377 ]
    [ -4.25649976730347, -1.09081077575684, 5.05310440063477 ]
    [ -4.25649976730347, -1.08750677108765, 5.02437162399292 ]
    [ -4.22776651382446, -1.08277797698975, 5.05310440063477 ]
    [ -4.22776651382446, -1.0794734954834, 5.02437162399292 ]
    [ -4.2685751914978, -1.10316133499146, 5.11057043075562 ]
    [ -4.26988935470581, -1.10184717178345, 5.08771133422852 ]
    [ -4.32351493835449, -1.16315364837646, 5.22550249099731 ]
    [ -4.32229995727539, -1.16436862945557, 5.19676971435547 ]
    [ -4.3227367401123, -1.16393136978149, 5.16803646087646 ]
    [ -4.32438898086548, -1.16227912902832, 5.13930368423462 ]
    [ -4.32604122161865, -1.1606273651123, 5.11057043075562 ]
    [ -4.32735586166382, -1.15931272506714, 5.08771324157715 ]
    [ -4.63574695587158, -0.368178397417068, 4.99563837051392 ]
    [ -4.62765979766846, -0.368178397417068, 4.96690511703491 ]
    [ -4.62883758544922, -0.396911650896072, 4.99563837051392 ]
    [ -4.62004041671753, -0.398423224687576, 4.96549034118652 ]
    [ -4.61952066421509, -0.370033770799637, 4.93634605407715 ]
    [ -4.61625194549561, -0.361693412065506, 4.92241716384888 ]
    [ -4.61742687225342, -0.38985350728035, 4.94470643997192 ]
    [ -4.62052249908447, -0.418392688035965, 4.99563837051392 ]
    [ -4.61727237701416, -0.415470629930496, 4.97412490844727 ]
    [ -4.61511468887329, -0.409009486436844, 4.95496988296509 ]
    [ -4.61526918411255, -0.380848437547684, 4.92555141448975 ]
    [ -4.61082553863525, -0.370033770799637, 4.91147947311401 ]
    [ -4.61347484588623, -0.398423224687576, 4.93634605407715 ]
    [ -4.60651302337646, -0.396911650896072, 4.90943908691406 ]
    [ -4.60841083526611, -0.432758837938309, 4.99563837051392 ]
    [ -4.60821056365967, -0.425286799669266, 4.96549034118652 ]
    [ -4.59404420852661, -0.447125941514969, 4.99563837051392 ]
    [ -4.59239196777344, -0.445473700761795, 4.96690511703491 ]
    [ -4.57967805862427, -0.461492568254471, 4.99563837051392 ]
    [ -4.57802581787109, -0.459840327501297, 4.96690511703491 ]
    [ -4.6026668548584, -0.42564395070076, 4.93817234039307 ]
    [ -4.59717416763306, -0.42564395070076, 4.90943908691406 ]
    [ -4.59073972702026, -0.443821460008621, 4.93817234039307 ]
    [ -4.5885181427002, -0.441616088151932, 4.90943908691406 ]
    [ -4.57637357711792, -0.458188086748123, 4.93817234039307 ]
    [ -4.57472133636475, -0.455982714891434, 4.90943908691406 ]
    [ -4.59554481506348, -0.368178427219391, 4.88381671905518 ]
    [ -4.59447050094604, -0.396911680698395, 4.88581228256226 ]
    [ -4.58308124542236, -0.368178427219391, 4.86945009231567 ]
    [ -4.56871461868286, -0.368178427219391, 4.85809516906738 ]
    [ -4.58011436462402, -0.396911680698395, 4.87144565582275 ]
    [ -4.56574821472168, -0.396911680698395, 4.86076354980469 ]
    [ -4.59052753448486, -0.425643980503082, 4.89085578918457 ]
    [ -4.58705806732178, -0.440161734819412, 4.89493274688721 ]
    [ -4.57612228393555, -0.425643980503082, 4.87648916244507 ]
    [ -4.56175565719604, -0.425643980503082, 4.86366653442383 ]
    [ -4.5686674118042, -0.45018869638443, 4.88460254669189 ]
    [ -4.55909490585327, -0.441061079502106, 4.8655252456665 ]
    [ -4.56779336929321, -0.483110457658768, 4.99563837051392 ]
    [ -4.56448888778687, -0.483110457658768, 4.96690511703491 ]
    [ -4.56315994262695, -0.511843204498291, 4.99563837051392 ]
    [ -4.55985546112061, -0.511843264102936, 4.96690511703491 ]
    [ -4.56124639511108, -0.481431037187576, 4.94103336334229 ]
    [ -4.5603551864624, -0.470902472734451, 4.90943908691406 ]
    [ -4.55819988250732, -0.511843264102936, 4.95250797271729 ]
    [ -4.56315994262695, -0.540576457977295, 4.99563837051392 ]
    [ -4.55952215194702, -0.539081633090973, 4.96805334091187 ]
    [ -4.56127166748047, -0.57179594039917, 4.99287748336792 ]
    [ -4.5592999458313, -0.563876688480377, 4.97839689254761 ]
    [ -4.55819892883301, -0.528506815433502, 4.95251846313477 ]
    [ -4.55908489227295, -0.469632208347321, 4.89342737197876 ]
    [ -4.5499587059021, -0.368178427219391, 4.84372854232788 ]
    [ -4.54589653015137, -0.396911680698395, 4.84639739990234 ]
    [ -4.5355920791626, -0.368178427219391, 4.8359317779541 ]
    [ -4.53152990341187, -0.396911680698395, 4.83675670623779 ]
    [ -4.51509666442871, -0.368178427219391, 4.83425712585449 ]
    [ -4.51509666442871, -0.396911680698395, 4.83508157730103 ]
    [ -4.54097080230713, -0.42282110452652, 4.8481125831604 ]
    [ -4.55090093612671, -0.460216104984283, 4.87427234649658 ]
    [ -4.54232597351074, -0.452134191989899, 4.85976648330688 ]
    [ -4.52677917480469, -0.43051677942276, 4.83952522277832 ]
    [ -4.52344226837158, -0.454377233982086, 4.84436750411987 ]
    [ -4.52948713302612, -0.411361277103424, 4.83758974075317 ]
    [ -4.51635932922363, -0.42282110452652, 4.83625650405884 ]
    [ -4.50907564163208, -0.454377233982086, 4.8359317779541 ]
    [ -4.48636388778687, -0.368178427219391, 4.83425712585449 ]
    [ -4.48636388778687, -0.396911680698395, 4.83425712585449 ]
    [ -4.45763063430786, -0.368178427219391, 4.83425712585449 ]
    [ -4.45763063430786, -0.396911680698395, 4.83425712585449 ]
    [ -4.48636388778687, -0.425643980503082, 4.83425712585449 ]
    [ -4.48729419708252, -0.45344740152359, 4.82410383224487 ]
    [ -4.47976303100586, -0.460060656070709, 4.79450702667236 ]
    [ -4.45856094360352, -0.424713671207428, 4.82410383224487 ]
    [ -4.45194721221924, -0.431327879428864, 4.79450702667236 ]
    [ -4.46875905990601, -0.443248808383942, 4.81733512878418 ]
    [ -4.46631383895874, -0.445694029331207, 4.79450702667236 ]
    [ -4.55709743499756, -0.489889174699783, 4.93336296081543 ]
    [ -4.55236148834229, -0.485269099473953, 4.90943908691406 ]
    [ -4.55512952804565, -0.511843264102936, 4.93814134597778 ]
    [ -4.5451979637146, -0.511843264102936, 4.90943908691406 ]
    [ -4.5573935508728, -0.54766184091568, 4.95924139022827 ]
    [ -4.55817461013794, -0.583031713962555, 4.98145914077759 ]
    [ -4.55702781677246, -0.571796000003815, 4.96805334091187 ]
    [ -4.55410957336426, -0.539081633090973, 4.94103336334229 ]
    [ -4.54430437088013, -0.54057651758194, 4.90943908691406 ]
    [ -4.55181455612183, -0.569309294223785, 4.93817234039307 ]
    [ -4.54413318634033, -0.569309294223785, 4.90943908691406 ]
    [ -4.54163074493408, -0.480099260807037, 4.88144397735596 ]
    [ -4.53174543380737, -0.471411764621735, 4.86385822296143 ]
    [ -4.53389835357666, -0.511843264102936, 4.88416337966919 ]
    [ -4.52829933166504, -0.490566790103912, 4.86946058273315 ]
    [ -4.52271747589111, -0.481837332248688, 4.85335779190063 ]
    [ -4.52817440032959, -0.511843264102936, 4.86979675292969 ]
    [ -4.5215277671814, -0.511843264102936, 4.85197305679321 ]
    [ -4.50753736495972, -0.48311048746109, 4.82963752746582 ]
    [ -4.50724267959595, -0.509311735630035, 4.8204083442688 ]
    [ -4.5012903213501, -0.517201960086823, 4.80778551101685 ]
    [ -4.53348064422607, -0.542944014072418, 4.8787260055542 ]
    [ -4.52951669692993, -0.554100096225739, 4.8661961555481 ]
    [ -4.535240650177, -0.569309294223785, 4.88070631027222 ]
    [ -4.53000020980835, -0.569309294223785, 4.8649001121521 ]
    [ -4.52890825271606, -0.534944593906403, 4.86782836914062 ]
    [ -4.52454376220703, -0.542944014072418, 4.85476016998291 ]
    [ -4.52464294433594, -0.569309294223785, 4.8505334854126 ]
    [ -4.51065063476562, -0.54057651758194, 4.82324028015137 ]
    [ -4.50201749801636, -0.54057651758194, 4.80637407302856 ]
    [ -4.51256561279297, -0.569309294223785, 4.82324028015137 ]
    [ -4.50301933288574, -0.569309294223785, 4.80387926101685 ]
    [ -4.49827480316162, -0.48311048746109, 4.81527137756348 ]
    [ -4.49037790298462, -0.48311048746109, 4.79450702667236 ]
    [ -4.5006947517395, -0.498046457767487, 4.80894231796265 ]
    [ -4.49510622024536, -0.509311735630035, 4.79672765731812 ]
    [ -4.49474430084229, -0.54057651758194, 4.79200744628906 ]
    [ -4.49635934829712, -0.569309294223785, 4.78951263427734 ]
    [ -4.47601222991943, -0.463505804538727, 4.77234315872192 ]
    [ -4.45029544830322, -0.432980120182037, 4.76577425003052 ]
    [ -4.44864320755005, -0.434631884098053, 4.73704099655151 ]
    [ -4.46557903289795, -0.454107820987701, 4.76396894454956 ]
    [ -4.45793628692627, -0.454377233982086, 4.73704099655151 ]
    [ -4.44629955291748, -0.436975538730621, 4.71548700332642 ]
    [ -4.44833755493164, -0.454377233982086, 4.71180105209351 ]
    [ -4.47846651077271, -0.48311048746109, 4.76757669448853 ]
    [ -4.4781641960144, -0.512066900730133, 4.76327466964722 ]
    [ -4.47245836257935, -0.52179342508316, 4.7503342628479 ]
    [ -4.4710693359375, -0.48311048746109, 4.75321006774902 ]
    [ -4.46289920806885, -0.48311048746109, 4.73704099655151 ]
    [ -4.47167634963989, -0.502637922763824, 4.75203084945679 ]
    [ -4.46658611297607, -0.512066900730133, 4.73927021026611 ]
    [ -4.44847249984741, -0.484256327152252, 4.70679521560669 ]
    [ -4.44368267059326, -0.494598001241684, 4.6929669380188 ]
    [ -4.4527792930603, -0.511843264102936, 4.70830821990967 ]
    [ -4.44493627548218, -0.511843264102936, 4.6900486946106 ]
    [ -4.4821138381958, -0.54057651758194, 4.76577425003052 ]
    [ -4.47373342514038, -0.54057651758194, 4.74736595153809 ]
    [ -4.48581743240356, -0.569309294223785, 4.76577425003052 ]
    [ -4.47582197189331, -0.569309294223785, 4.74250316619873 ]
    [ -4.46756267547607, -0.54057651758194, 4.73299932479858 ]
    [ -4.469651222229, -0.569309294223785, 4.72813653945923 ]
    [ -4.45695686340332, -0.54057651758194, 4.70830821990967 ]
    [ -4.44638061523438, -0.542539656162262, 4.67991876602173 ]
    [ -4.46113395690918, -0.569309294223785, 4.70830821990967 ]
    [ -4.45023441314697, -0.569309294223785, 4.67957496643066 ]
    [ -4.44344425201416, -0.553425848484039, 4.6637601852417 ]
    [ -4.44423675537109, -0.571543753147125, 4.65284633636475 ]
    [ -4.44339036941528, -0.58261114358902, 4.63545894622803 ]
    [ -4.56016635894775, -0.598042488098145, 4.99767732620239 ]
    [ -4.55941200256348, -0.62677526473999, 4.99943542480469 ]
    [ -4.55941200256348, -0.655508518218994, 4.99943542480469 ]
    [ -4.55941200256348, -0.684241771697998, 4.99943542480469 ]
    [ -4.55941200256348, -0.712974548339844, 4.99943542480469 ]
    [ -4.55941200256348, -0.741707324981689, 4.99943542480469 ]
    [ -4.55941200256348, -0.770440578460693, 4.99943542480469 ]
    [ -4.55941200256348, -0.799173831939697, 4.99943542480469 ]
    [ -4.55796194076538, -0.598042547702789, 4.98331069946289 ]
    [ -4.55607509613037, -0.598042547702789, 4.96690511703491 ]
    [ -4.5577597618103, -0.626775324344635, 4.98506927490234 ]
    [ -4.55567073822021, -0.626775324344635, 4.96690511703491 ]
    [ -4.55061864852905, -0.598042547702789, 4.93817234039307 ]
    [ -4.54283809661865, -0.598042547702789, 4.90943908691406 ]
    [ -4.55007219314575, -0.626775324344635, 4.93817234039307 ]
    [ -4.54214906692505, -0.626775324344635, 4.90943908691406 ]
    [ -4.5577597618103, -0.655508577823639, 4.98506927490234 ]
    [ -4.55567073822021, -0.655508577823639, 4.96690511703491 ]
    [ -4.5577597618103, -0.684241831302643, 4.98506927490234 ]
    [ -4.55567073822021, -0.684241831302643, 4.96690511703491 ]
    [ -4.55007219314575, -0.655508577823639, 4.93817234039307 ]
    [ -4.54214906692505, -0.655508577823639, 4.90943908691406 ]
    [ -4.55007219314575, -0.684241831302643, 4.93817234039307 ]
    [ -4.5413236618042, -0.684241831302643, 4.90943908691406 ]
    [ -4.53484773635864, -0.598042547702789, 4.88070631027222 ]
    [ -4.53014898300171, -0.598042547702789, 4.86432552337646 ]
    [ -4.53419542312622, -0.626775324344635, 4.88070631027222 ]
    [ -4.52984094619751, -0.626775324344635, 4.8649754524231 ]
    [ -4.5251636505127, -0.598042547702789, 4.84995889663696 ]
    [ -4.52316951751709, -0.626775324344635, 4.85060882568359 ]
    [ -4.51435422897339, -0.598042547702789, 4.82324028015137 ]
    [ -4.5042872428894, -0.598042547702789, 4.79982042312622 ]
    [ -4.50889587402344, -0.627273619174957, 4.82164335250854 ]
    [ -4.50357627868652, -0.618028223514557, 4.80121755599976 ]
    [ -4.5330982208252, -0.654440462589264, 4.87951564788818 ]
    [ -4.52971506118774, -0.64415031671524, 4.86543035507202 ]
    [ -4.53299236297607, -0.684241831302643, 4.88797950744629 ]
    [ -4.52758026123047, -0.663305342197418, 4.86914396286011 ]
    [ -4.52000379562378, -0.654440462589264, 4.85430097579956 ]
    [ -4.52458000183105, -0.684241831302643, 4.87361288070679 ]
    [ -4.50907468795776, -0.684013426303864, 4.85042381286621 ]
    [ -4.50468492507935, -0.655508577823639, 4.83118200302124 ]
    [ -4.50199413299561, -0.674283564090729, 4.83649015426636 ]
    [ -4.49844789505005, -0.598042547702789, 4.78545379638672 ]
    [ -4.48636388778687, -0.638060629367828, 4.81144857406616 ]
    [ -4.48874187469482, -0.626432478427887, 4.79278659820557 ]
    [ -4.45763063430786, -0.640916883945465, 4.81083154678345 ]
    [ -4.45763063430786, -0.639039576053619, 4.79450702667236 ]
    [ -4.49924850463867, -0.693439066410065, 4.83981323242188 ]
    [ -4.48636388778687, -0.655508577823639, 4.8241400718689 ]
    [ -4.48834800720215, -0.684013426303864, 4.83559703826904 ]
    [ -4.45763063430786, -0.655508577823639, 4.82352304458618 ]
    [ -4.45763063430786, -0.684241831302643, 4.83425712585449 ]
    [ -4.5577597618103, -0.712974607944489, 4.98506927490234 ]
    [ -4.55567073822021, -0.712974607944489, 4.96690511703491 ]
    [ -4.5577597618103, -0.741707384586334, 4.98506927490234 ]
    [ -4.55567073822021, -0.741707384586334, 4.96690511703491 ]
    [ -4.5500226020813, -0.712974607944489, 4.93817234039307 ]
    [ -4.53717041015625, -0.713874876499176, 4.90740823745728 ]
    [ -4.54791450500488, -0.741707384586334, 4.93817234039307 ]
    [ -4.53563690185547, -0.741707384586334, 4.91461181640625 ]
    [ -4.52852058410645, -0.724052488803864, 4.89647674560547 ]
    [ -4.52599048614502, -0.741707384586334, 4.90024518966675 ]
    [ -4.5577597618103, -0.770440638065338, 4.98506927490234 ]
    [ -4.55567073822021, -0.770440638065338, 4.96690511703491 ]
    [ -4.5577597618103, -0.799173891544342, 4.98506927490234 ]
    [ -4.55567073822021, -0.799173891544342, 4.96690511703491 ]
    [ -4.54443454742432, -0.770440638065338, 4.93817234039307 ]
    [ -4.5321569442749, -0.770440638065338, 4.91977596282959 ]
    [ -4.53979444503784, -0.799262583255768, 4.93602561950684 ]
    [ -4.53031206130981, -0.789743959903717, 4.9225172996521 ]
    [ -4.52260160446167, -0.770440638065338, 4.90540933609009 ]
    [ -4.52866554260254, -0.808898985385895, 4.9250168800354 ]
    [ -4.52144384384155, -0.799262583255768, 4.91153955459595 ]
    [ -4.53126621246338, -0.704896986484528, 4.89238834381104 ]
    [ -4.5216965675354, -0.713874876499176, 4.88196897506714 ]
    [ -4.50609540939331, -0.712974607944489, 4.85834980010986 ]
    [ -4.51076745986938, -0.743447840213776, 4.8783164024353 ]
    [ -4.50293445587158, -0.735030233860016, 4.8630576133728 ]
    [ -4.50823545455933, -0.770440638065338, 4.88380670547485 ]
    [ -4.50567102432251, -0.799173891544342, 4.88757276535034 ]
    [ -4.49644899368286, -0.712974607944489, 4.84398317337036 ]
    [ -4.50018882751465, -0.754185736179352, 4.86714601516724 ]
    [ -4.49375629425049, -0.743447840213776, 4.85287714004517 ]
    [ -4.48208236694336, -0.712974607944489, 4.8359317779541 ]
    [ -4.47805213928223, -0.741707384586334, 4.8359317779541 ]
    [ -4.45763063430786, -0.712974607944489, 4.83425712585449 ]
    [ -4.45763063430786, -0.741707384586334, 4.83425712585449 ]
    [ -4.49868011474609, -0.770440638065338, 4.86944055557251 ]
    [ -4.48348379135132, -0.771889746189117, 4.84943389892578 ]
    [ -4.49620723724365, -0.799173891544342, 4.87320613861084 ]
    [ -4.48184061050415, -0.799173891544342, 4.85449457168579 ]
    [ -4.47100925445557, -0.782433569431305, 4.83816385269165 ]
    [ -4.46752548217773, -0.799173891544342, 4.84012794494629 ]
    [ -4.4747200012207, -0.763278543949127, 4.83649015426636 ]
    [ -4.45991134643555, -0.771889746189117, 4.83559703826904 ]
    [ -4.45315885543823, -0.799173891544342, 4.8359317779541 ]
    [ -4.48999500274658, -0.598042547702789, 4.76577425003052 ]
    [ -4.47704267501831, -0.598751127719879, 4.73538017272949 ]
    [ -4.48204040527344, -0.624071657657623, 4.76577425003052 ]
    [ -4.47586917877197, -0.620416224002838, 4.73704099655151 ]
    [ -4.47112941741943, -0.58964592218399, 4.72469520568848 ]
    [ -4.45763063430786, -0.635735094547272, 4.76577425003052 ]
    [ -4.45763063430786, -0.630426943302155, 4.73704099655151 ]
    [ -4.47252178192139, -0.608801424503326, 4.72145366668701 ]
    [ -4.47252178192139, -0.615860998630524, 4.72145366668701 ]
    [ -4.46633386611938, -0.598751127719879, 4.71044874191284 ]
    [ -4.45402574539185, -0.598042547702789, 4.67957496643066 ]
    [ -4.45835018157959, -0.621167242527008, 4.71044874191284 ]
    [ -4.44959259033203, -0.619115889072418, 4.67957496643066 ]
    [ -4.44618606567383, -0.598042547702789, 4.65084218978882 ]
    [ -4.44336271286011, -0.598042547702789, 4.63570404052734 ]
    [ -4.44510555267334, -0.615357458591461, 4.65084218978882 ]
    [ -4.4432692527771, -0.612419664859772, 4.63646364212036 ]
    [ -4.43037271499634, -0.368178427219391, 4.8215651512146 ]
    [ -4.41600656509399, -0.368178427219391, 4.7960467338562 ]
    [ -4.4343900680542, -0.396911680698395, 4.8215651512146 ]
    [ -4.42206764221191, -0.396641790866852, 4.79224967956543 ]
    [ -4.41435432434082, -0.368178427219391, 4.7816801071167 ]
    [ -4.41441345214844, -0.386884748935699, 4.78116655349731 ]
    [ -4.440025806427, -0.414516031742096, 4.81733512878418 ]
    [ -4.43758106231689, -0.41696172952652, 4.79450702667236 ]
    [ -4.42156219482422, -0.404247343540192, 4.76577425003052 ]
    [ -4.41990995407104, -0.405899584293365, 4.73704099655151 ]
    [ -4.41252517700195, -0.368178427219391, 4.76577425003052 ]
    [ -4.40922069549561, -0.368178427219391, 4.73704099655151 ]
    [ -4.41352844238281, -0.38988071680069, 4.76577425003052 ]
    [ -4.41187620162964, -0.391532957553864, 4.73704099655151 ]
    [ -4.41825771331787, -0.407551348209381, 4.70830821990967 ]
    [ -4.4166054725647, -0.409203618764877, 4.67957496643066 ]
    [ -4.40591621398926, -0.368178427219391, 4.70830821990967 ]
    [ -4.40261220932007, -0.368178457021713, 4.67957496643066 ]
    [ -4.41022396087646, -0.393185198307037, 4.70830821990967 ]
    [ -4.40857172012329, -0.394837468862534, 4.67957496643066 ]
    [ -4.43592882156372, -0.418613493442535, 4.76577425003052 ]
    [ -4.43427658081055, -0.420265734195709, 4.73704099655151 ]
    [ -4.433997631073, -0.426696360111237, 4.70686864852905 ]
    [ -4.42502212524414, -0.425644010305405, 4.67957496643066 ]
    [ -4.44159078598022, -0.454377233982086, 4.697434425354 ]
    [ -4.43416500091553, -0.454377263784409, 4.67957496643066 ]
    [ -4.41536331176758, -0.410445779561996, 4.66339540481567 ]
    [ -4.3990421295166, -0.368178457021713, 4.65084218978882 ]
    [ -4.39146137237549, -0.368178457021713, 4.62645721435547 ]
    [ -4.40569257736206, -0.399285405874252, 4.65262746810913 ]
    [ -4.39250946044922, -0.396911710500717, 4.62571620941162 ]
    [ -4.41695356369019, -0.428133100271225, 4.65262746810913 ]
    [ -4.41483449935913, -0.439369767904282, 4.63535785675049 ]
    [ -4.42532539367676, -0.454377263784409, 4.65084218978882 ]
    [ -4.41895532608032, -0.454415410757065, 4.62431144714355 ]
    [ -4.41030359268188, -0.420214742422104, 4.64423990249634 ]
    [ -4.40169191360474, -0.42625293135643, 4.62250566482544 ]
    [ -4.41223573684692, -0.44486340880394, 4.61620235443115 ]
    [ -4.41676664352417, -0.464018434286118, 4.59963893890381 ]
    [ -4.39308023452759, -0.432291120290756, 4.5998010635376 ]
    [ -4.40307712554932, -0.452809900045395, 4.59014225006104 ]
    [ -4.39391899108887, -0.460756868124008, 4.57079362869263 ]
    [ -4.3834810256958, -0.368178457021713, 4.61209106445312 ]
    [ -4.3834810256958, -0.396911710500717, 4.61135005950928 ]
    [ -4.3735089302063, -0.368178457021713, 4.59337615966797 ]
    [ -4.36145973205566, -0.368178457021713, 4.57076263427734 ]
    [ -4.3735089302063, -0.396911710500717, 4.59337615966797 ]
    [ -4.36145973205566, -0.396911710500717, 4.57076263427734 ]
    [ -4.35380411148071, -0.368178457021713, 4.55639600753784 ]
    [ -4.35380411148071, -0.396911710500717, 4.55639600753784 ]
    [ -4.38425350189209, -0.41313561797142, 4.60965347290039 ]
    [ -4.37991237640381, -0.423885434865952, 4.59148454666138 ]
    [ -4.36523246765137, -0.425644010305405, 4.56884574890137 ]
    [ -4.38418102264404, -0.44160184264183, 4.58064603805542 ]
    [ -4.37473917007446, -0.451124757528305, 4.56129693984985 ]
    [ -4.35430526733398, -0.425644010305405, 4.55447912216187 ]
    [ -4.35555934906006, -0.441492170095444, 4.55180025100708 ]
    [ -4.44229030609131, -0.475442498922348, 4.69620895385742 ]
    [ -4.43949031829834, -0.484256356954575, 4.68186378479004 ]
    [ -4.44097995758057, -0.511843264102936, 4.67568206787109 ]
    [ -4.44230890274048, -0.534270823001862, 4.670569896698 ]
    [ -4.43326091766357, -0.483110517263412, 4.65084218978882 ]
    [ -4.42839050292969, -0.483110517263412, 4.62210893630981 ]
    [ -4.43691301345825, -0.511843264102936, 4.65084218978882 ]
    [ -4.43334674835205, -0.511843264102936, 4.62210893630981 ]
    [ -4.42129135131836, -0.481096833944321, 4.5913872718811 ]
    [ -4.41845273971558, -0.489332288503647, 4.57063150405884 ]
    [ -4.42978096008301, -0.511843323707581, 4.59337615966797 ]
    [ -4.4212646484375, -0.511843323707581, 4.5660285949707 ]
    [ -4.41307401657104, -0.470176786184311, 4.58048391342163 ]
    [ -4.40338087081909, -0.479699701070786, 4.56113481521606 ]
    [ -4.41206645965576, -0.511843323707581, 4.55166244506836 ]
    [ -4.44079971313477, -0.542539656162262, 4.65284633636475 ]
    [ -4.43675184249878, -0.54057651758194, 4.62210893630981 ]
    [ -4.44225549697876, -0.563456118106842, 4.64460468292236 ]
    [ -4.44010305404663, -0.571543753147125, 4.6243724822998 ]
    [ -4.43240404129028, -0.540576577186584, 4.59337615966797 ]
    [ -4.42218494415283, -0.540576577186584, 4.56561517715454 ]
    [ -4.43342590332031, -0.56930935382843, 4.59337615966797 ]
    [ -4.42225408554077, -0.56930935382843, 4.56561517715454 ]
    [ -4.41213512420654, -0.540576577186584, 4.55124855041504 ]
    [ -4.41213512420654, -0.56930935382843, 4.55124855041504 ]
    [ -4.38445234298706, -0.470067590475082, 4.55163812637329 ]
    [ -4.43549299240112, -0.640992224216461, 4.81017875671387 ]
    [ -4.43078136444092, -0.640091001987457, 4.79450702667236 ]
    [ -4.42710828781128, -0.653719007968903, 4.81981039047241 ]
    [ -4.41641521453857, -0.643025934696198, 4.79450702667236 ]
    [ -4.42889785766602, -0.684241831302643, 4.83425712585449 ]
    [ -4.40676021575928, -0.662103712558746, 4.81733512878418 ]
    [ -4.40204811096191, -0.657392084598541, 4.79450702667236 ]
    [ -4.39837551116943, -0.682452261447906, 4.82410383224487 ]
    [ -4.38768196105957, -0.671758711338043, 4.79450702667236 ]
    [ -4.37802696228027, -0.69083696603775, 4.81733512878418 ]
    [ -4.37331533432007, -0.686125338077545, 4.79450702667236 ]
    [ -4.42889785766602, -0.712974607944489, 4.83425712585449 ]
    [ -4.42889785766602, -0.741707384586334, 4.83425712585449 ]
    [ -4.40016460418701, -0.712974607944489, 4.83425712585449 ]
    [ -4.40016460418701, -0.741707384586334, 4.83425712585449 ]
    [ -4.42889785766602, -0.770440638065338, 4.83425712585449 ]
    [ -4.42889785766602, -0.799173891544342, 4.83425712585449 ]
    [ -4.40016460418701, -0.770440638065338, 4.83425712585449 ]
    [ -4.40016460418701, -0.799173891544342, 4.83425712585449 ]
    [ -4.36964225769043, -0.711185038089752, 4.82410383224487 ]
    [ -4.35894870758057, -0.700491487979889, 4.79450702667236 ]
    [ -4.37143182754517, -0.741707384586334, 4.83425712585449 ]
    [ -4.3496036529541, -0.719570219516754, 4.81733512878418 ]
    [ -4.34504699707031, -0.714858591556549, 4.79450702667236 ]
    [ -4.34587335586548, -0.741707384586334, 4.82156562805176 ]
    [ -4.33302879333496, -0.741707384586334, 4.79450702667236 ]
    [ -4.37143182754517, -0.770440638065338, 4.83425712585449 ]
    [ -4.37143182754517, -0.799173891544342, 4.83425712585449 ]
    [ -4.34109497070312, -0.771184504032135, 4.82410383224487 ]
    [ -4.33068084716797, -0.764290392398834, 4.79450702667236 ]
    [ -4.34269857406616, -0.799173891544342, 4.83425712585449 ]
    [ -4.32478284835815, -0.781257688999176, 4.81733512878418 ]
    [ -4.32218265533447, -0.778657019138336, 4.79450702667236 ]
    [ -4.31470966339111, -0.799917280673981, 4.82410383224487 ]
    [ -4.30781602859497, -0.793024122714996, 4.79450702667236 ]
    [ -4.29749345779419, -0.809991419315338, 4.81733512878418 ]
    [ -4.29561471939087, -0.807390749454498, 4.79450702667236 ]
    [ -4.42644739151001, -0.638741075992584, 4.76496839523315 ]
    [ -4.42889785766602, -0.635366022586823, 4.73704099655151 ]
    [ -4.41413497924805, -0.64074569940567, 4.75485372543335 ]
    [ -4.41311073303223, -0.63972145318985, 4.73704099655151 ]
    [ -4.42889785766602, -0.632062017917633, 4.70830821990967 ]
    [ -4.42889785766602, -0.628757536411285, 4.67957496643066 ]
    [ -4.41145849227905, -0.638069689273834, 4.70830821990967 ]
    [ -4.40980672836304, -0.63641744852066, 4.67957496643066 ]
    [ -4.4152364730835, -0.641847193241119, 4.77400922775269 ]
    [ -4.40031909942627, -0.655662596225739, 4.76443195343018 ]
    [ -4.39874410629272, -0.654087603092194, 4.73704099655151 ]
    [ -4.38650321960449, -0.670579969882965, 4.77401065826416 ]
    [ -4.39709186553955, -0.65243536233902, 4.70830821990967 ]
    [ -4.39544010162354, -0.650783121585846, 4.67957496643066 ]
    [ -4.38540172576904, -0.669478952884674, 4.75485515594482 ]
    [ -4.38437747955322, -0.668454229831696, 4.73704099655151 ]
    [ -4.37158584594727, -0.684395849704742, 4.76443290710449 ]
    [ -4.37001085281372, -0.682820856571198, 4.73704099655151 ]
    [ -4.35666847229004, -0.69821172952652, 4.75485515594482 ]
    [ -4.35564422607422, -0.697187483310699, 4.73704099655151 ]
    [ -4.38272523880005, -0.666801989078522, 4.70830821990967 ]
    [ -4.38107299804688, -0.665149748325348, 4.67957496643066 ]
    [ -4.36835861206055, -0.681168615818024, 4.70830821990967 ]
    [ -4.36670637130737, -0.679516851902008, 4.67957496643066 ]
    [ -4.3539924621582, -0.695535242557526, 4.70830821990967 ]
    [ -4.35234022140503, -0.693883001804352, 4.67957496643066 ]
    [ -4.43871831893921, -0.598042547702789, 4.62133741378784 ]
    [ -4.42889785766602, -0.623347342014313, 4.65084218978882 ]
    [ -4.42937135696411, -0.617485582828522, 4.62497520446777 ]
    [ -4.40815448760986, -0.634765684604645, 4.65084218978882 ]
    [ -4.40650224685669, -0.633113443851471, 4.62210893630981 ]
    [ -4.42939424514771, -0.598042607307434, 4.59337615966797 ]
    [ -4.41957330703735, -0.598042607307434, 4.57036685943604 ]
    [ -4.4198956489563, -0.61709463596344, 4.59337615966797 ]
    [ -4.41610527038574, -0.614981770515442, 4.57641553878784 ]
    [ -4.40628576278687, -0.598042607307434, 4.55600023269653 ]
    [ -4.40485000610352, -0.631461262702942, 4.59337615966797 ]
    [ -4.39675283432007, -0.623369812965393, 4.56661796569824 ]
    [ -4.39378786087036, -0.649130880832672, 4.65084218978882 ]
    [ -4.39213562011719, -0.647478640079498, 4.62210893630981 ]
    [ -4.39048385620117, -0.645826935768127, 4.59337615966797 ]
    [ -4.38837099075317, -0.643714547157288, 4.57597637176514 ]
    [ -4.37699365615845, -0.631757378578186, 4.5568208694458 ]
    [ -4.3794207572937, -0.663497507572174, 4.65084218978882 ]
    [ -4.37776851654053, -0.661845266819, 4.62210893630981 ]
    [ -4.3650541305542, -0.677864611148834, 4.65084218978882 ]
    [ -4.36340236663818, -0.67621237039566, 4.62210893630981 ]
    [ -4.35068798065186, -0.692230761051178, 4.65084218978882 ]
    [ -4.34903573989868, -0.690578997135162, 4.62210893630981 ]
    [ -4.37611675262451, -0.660193562507629, 4.59337615966797 ]
    [ -4.36831569671631, -0.652421116828918, 4.56496810913086 ]
    [ -4.36175012588501, -0.674560189247131, 4.59337615966797 ]
    [ -4.35963773727417, -0.672447800636292, 4.57311487197876 ]
    [ -4.35345268249512, -0.661127209663391, 4.55395984649658 ]
    [ -4.34738349914551, -0.688926815986633, 4.59337615966797 ]
    [ -4.3458309173584, -0.682911992073059, 4.5639796257019 ]
    [ -4.35776996612549, -0.699313223361969, 4.774010181427 ]
    [ -4.34300804138184, -0.713129103183746, 4.76308536529541 ]
    [ -4.34127807617188, -0.711554110050201, 4.73704099655151 ]
    [ -4.3298544883728, -0.741707384586334, 4.76690292358398 ]
    [ -4.3396258354187, -0.709901869297028, 4.70830821990967 ]
    [ -4.33797359466553, -0.708249628543854, 4.67957496643066 ]
    [ -4.32934713363647, -0.761001169681549, 4.77131605148315 ]
    [ -4.33632135391235, -0.70659738779068, 4.65084218978882 ]
    [ -4.33466911315918, -0.704945147037506, 4.62210893630981 ]
    [ -4.33301734924316, -0.703292965888977, 4.59337615966797 ]
    [ -4.33136510848999, -0.701641201972961, 4.56464290618896 ]
    [ -4.32824563980103, -0.726944506168365, 4.75216007232666 ]
    [ -4.32737636566162, -0.725920736789703, 4.73704099655151 ]
    [ -4.32820224761963, -0.741707384586334, 4.75253677368164 ]
    [ -4.32642030715942, -0.741707384586334, 4.73704099655151 ]
    [ -4.32572412490845, -0.72426849603653, 4.70830821990967 ]
    [ -4.32407188415527, -0.722616255283356, 4.67957496643066 ]
    [ -4.32311630249023, -0.741707384586334, 4.70830821990967 ]
    [ -4.31981182098389, -0.741707384586334, 4.67957496643066 ]
    [ -4.3220386505127, -0.770523607730865, 4.763352394104 ]
    [ -4.31792211532593, -0.770440638065338, 4.73704099655151 ]
    [ -4.3061637878418, -0.791372358798981, 4.76577425003052 ]
    [ -4.30451154708862, -0.789720118045807, 4.73704099655151 ]
    [ -4.2939624786377, -0.805738508701324, 4.76577425003052 ]
    [ -4.29231023788452, -0.804086267948151, 4.73704099655151 ]
    [ -4.31461763381958, -0.770440638065338, 4.70830821990967 ]
    [ -4.31131362915039, -0.770440638065338, 4.67957496643066 ]
    [ -4.30285930633545, -0.788067877292633, 4.70830821990967 ]
    [ -4.30120706558228, -0.786415636539459, 4.67957496643066 ]
    [ -4.29065799713135, -0.802434027194977, 4.70830821990967 ]
    [ -4.28900575637817, -0.800781786441803, 4.67957496643066 ]
    [ -4.32242012023926, -0.72096449136734, 4.65084218978882 ]
    [ -4.32076787948608, -0.719312250614166, 4.62210893630981 ]
    [ -4.3165078163147, -0.741707384586334, 4.65084218978882 ]
    [ -4.31320333480835, -0.741707384586334, 4.62210893630981 ]
    [ -4.31911563873291, -0.717660069465637, 4.59337615966797 ]
    [ -4.31746387481689, -0.716007828712463, 4.56464290618896 ]
    [ -4.30989933013916, -0.741707444190979, 4.59337615966797 ]
    [ -4.30659484863281, -0.741707444190979, 4.56464290618896 ]
    [ -4.30667543411255, -0.772965967655182, 4.65099573135376 ]
    [ -4.30640125274658, -0.768744051456451, 4.62210893630981 ]
    [ -4.30012035369873, -0.785328447818756, 4.66067600250244 ]
    [ -4.29901885986328, -0.784226953983307, 4.64152050018311 ]
    [ -4.29790306091309, -0.783111155033112, 4.62210893630981 ]
    [ -4.2894549369812, -0.796612799167633, 4.65099573135376 ]
    [ -4.28152084350586, -0.801037847995758, 4.62047815322876 ]
    [ -4.30474901199341, -0.767091870307922, 4.59337615966797 ]
    [ -4.30309677124023, -0.762885689735413, 4.56464290618896 ]
    [ -4.29625129699707, -0.781458973884583, 4.59337615966797 ]
    [ -4.2945990562439, -0.777252316474915, 4.56464290618896 ]
    [ -4.28188514709473, -0.795825600624084, 4.59337615966797 ]
    [ -4.28023290634155, -0.794173359870911, 4.56464290618896 ]
    [ -4.27062797546387, -0.811858713626862, 4.60981321334839 ]
    [ -4.26968288421631, -0.810191750526428, 4.59337615966797 ]
    [ -4.26803064346313, -0.808539986610413, 4.56464290618896 ]
    [ -4.34288835525513, -0.368178457021713, 4.53591012954712 ]
    [ -4.33178234100342, -0.368178457021713, 4.52004384994507 ]
    [ -4.34288835525513, -0.396911710500717, 4.53591012954712 ]
    [ -4.33178234100342, -0.396911710500717, 4.52004384994507 ]
    [ -4.36529684066772, -0.46064767241478, 4.5433235168457 ]
    [ -4.34338903427124, -0.425644010305405, 4.53591012954712 ]
    [ -4.33178234100342, -0.425644010305405, 4.52004384994507 ]
    [ -4.34786081314087, -0.452392667531967, 4.53461170196533 ]
    [ -4.33232307434082, -0.454377263784409, 4.52003479003906 ]
    [ -4.39368724822998, -0.48922261595726, 4.54711866378784 ]
    [ -4.39770030975342, -0.511843323707581, 4.54551029205322 ]
    [ -4.39776849746704, -0.540576577186584, 4.54545259475708 ]
    [ -4.39776849746704, -0.56930935382843, 4.5454216003418 ]
    [ -4.3734974861145, -0.481031507253647, 4.54001474380493 ]
    [ -4.37143182754517, -0.511843323707581, 4.53499364852905 ]
    [ -4.34730243682861, -0.483110517263412, 4.52545166015625 ]
    [ -4.33293581008911, -0.483110517263412, 4.52000331878662 ]
    [ -4.34744739532471, -0.511843323707581, 4.52539300918579 ]
    [ -4.33308124542236, -0.511843323707581, 4.51995849609375 ]
    [ -4.37143182754517, -0.540576577186584, 4.53487730026245 ]
    [ -4.37143182754517, -0.56930935382843, 4.53478860855103 ]
    [ -4.34759283065796, -0.540576577186584, 4.52533483505249 ]
    [ -4.33322668075562, -0.540576577186584, 4.51991367340088 ]
    [ -4.34773826599121, -0.56930935382843, 4.52527666091919 ]
    [ -4.33337211608887, -0.56930935382843, 4.51986837387085 ]
    [ -4.31396579742432, -0.368178457021713, 4.51405477523804 ]
    [ -4.31396579742432, -0.396911710500717, 4.51405477523804 ]
    [ -4.28523254394531, -0.368178457021713, 4.50507402420044 ]
    [ -4.28523254394531, -0.396911710500717, 4.50507402420044 ]
    [ -4.31396579742432, -0.425644010305405, 4.51405477523804 ]
    [ -4.31396579742432, -0.454377263784409, 4.51404523849487 ]
    [ -4.28523254394531, -0.425644010305405, 4.50507402420044 ]
    [ -4.28523254394531, -0.454377263784409, 4.50507402420044 ]
    [ -4.25843095779419, -0.368178486824036, 4.49669694900513 ]
    [ -4.25843095779419, -0.39691174030304, 4.49669694900513 ]
    [ -4.24406433105469, -0.368178486824036, 4.49220657348633 ]
    [ -4.24406433105469, -0.39691174030304, 4.49220657348633 ]
    [ -4.22776651382446, -0.368178486824036, 4.4871129989624 ]
    [ -4.22776651382446, -0.39691174030304, 4.4871129989624 ]
    [ -4.25843095779419, -0.425644040107727, 4.49669694900513 ]
    [ -4.25843095779419, -0.454377293586731, 4.49669694900513 ]
    [ -4.24406433105469, -0.425644040107727, 4.49220657348633 ]
    [ -4.24406433105469, -0.454377293586731, 4.49220657348633 ]
    [ -4.22776651382446, -0.425644040107727, 4.4871129989624 ]
    [ -4.22776651382446, -0.454377293586731, 4.4871129989624 ]
    [ -4.31396579742432, -0.483110517263412, 4.51400279998779 ]
    [ -4.31396579742432, -0.511843323707581, 4.51392459869385 ]
    [ -4.28523254394531, -0.483110517263412, 4.5050630569458 ]
    [ -4.28523254394531, -0.511843323707581, 4.50501680374146 ]
    [ -4.31396579742432, -0.540576577186584, 4.51383447647095 ]
    [ -4.31396579742432, -0.56930935382843, 4.51374435424805 ]
    [ -4.28523254394531, -0.540576577186584, 4.50493621826172 ]
    [ -4.28523254394531, -0.56930935382843, 4.50484609603882 ]
    [ -4.25843095779419, -0.483110547065735, 4.49669694900513 ]
    [ -4.25843095779419, -0.511843323707581, 4.49668407440186 ]
    [ -4.24406433105469, -0.483110547065735, 4.49220657348633 ]
    [ -4.24406433105469, -0.511843323707581, 4.49220657348633 ]
    [ -4.22776651382446, -0.483110547065735, 4.4871129989624 ]
    [ -4.22776651382446, -0.511843323707581, 4.4871129989624 ]
    [ -4.25848770141602, -0.540576577186584, 4.49664878845215 ]
    [ -4.25861692428589, -0.56930935382843, 4.49660396575928 ]
    [ -4.24412107467651, -0.540576577186584, 4.49219226837158 ]
    [ -4.24425029754639, -0.56930935382843, 4.49215459823608 ]
    [ -4.22776651382446, -0.540576577186584, 4.4870982170105 ]
    [ -4.22776651382446, -0.56930935382843, 4.48704433441162 ]
    [ -4.39191913604736, -0.598042607307434, 4.54774713516235 ]
    [ -4.38597917556763, -0.612602353096008, 4.55014181137085 ]
    [ -4.37143182754517, -0.598042607307434, 4.53707313537598 ]
    [ -4.36902236938477, -0.624017834663391, 4.54557657241821 ]
    [ -4.34788370132446, -0.598042607307434, 4.52523612976074 ]
    [ -4.33351707458496, -0.598042607307434, 4.51982355117798 ]
    [ -4.34192848205566, -0.629614949226379, 4.52842378616333 ]
    [ -4.33183765411377, -0.621930241584778, 4.52038192749023 ]
    [ -4.35783815383911, -0.641971230506897, 4.54970216751099 ]
    [ -4.34340476989746, -0.653133034706116, 4.5405421257019 ]
    [ -4.33390951156616, -0.684241890907288, 4.54417705535889 ]
    [ -4.32980346679688, -0.700079083442688, 4.54822635650635 ]
    [ -4.31396579742432, -0.598042607307434, 4.51365423202515 ]
    [ -4.32829618453979, -0.641085743904114, 4.5215539932251 ]
    [ -4.31681728363037, -0.629614949226379, 4.51669216156006 ]
    [ -4.28523254394531, -0.598042607307434, 4.50475597381592 ]
    [ -4.28523254394531, -0.62677538394928, 4.50682878494263 ]
    [ -4.32367515563965, -0.655508637428284, 4.52417278289795 ]
    [ -4.30930852890015, -0.655508637428284, 4.51869869232178 ]
    [ -4.31313514709473, -0.684556126594543, 4.52863740921021 ]
    [ -4.30300331115723, -0.675187706947327, 4.52054595947266 ]
    [ -4.28523254394531, -0.655508637428284, 4.511643409729 ]
    [ -4.29686641693115, -0.694343209266663, 4.5223445892334 ]
    [ -4.28646612167358, -0.684556126594543, 4.51745939254761 ]
    [ -4.25876235961914, -0.598042607307434, 4.49655866622925 ]
    [ -4.25456047058105, -0.625913739204407, 4.49738740921021 ]
    [ -4.23814392089844, -0.63491690158844, 4.49397945404053 ]
    [ -4.24439573287964, -0.598042607307434, 4.49210977554321 ]
    [ -4.2436900138855, -0.615761876106262, 4.49232816696167 ]
    [ -4.22776651382446, -0.598042607307434, 4.48696899414062 ]
    [ -4.22824668884277, -0.625913739204407, 4.48947715759277 ]
    [ -4.25649976730347, -0.655508637428284, 4.50322437286377 ]
    [ -4.25649976730347, -0.684241890907288, 4.50861930847168 ]
    [ -4.22824668884277, -0.657868504524231, 4.49538612365723 ]
    [ -4.22776651382446, -0.684241890907288, 4.49884510040283 ]
    [ -4.21898889541626, -0.649863839149475, 4.49117279052734 ]
    [ -4.31216096878052, -0.710983872413635, 4.53959321975708 ]
    [ -4.30227088928223, -0.741707444190979, 4.54222965240479 ]
    [ -4.29089689254761, -0.712974667549133, 4.52409362792969 ]
    [ -4.27653026580811, -0.712974667549133, 4.51988363265991 ]
    [ -4.28278398513794, -0.739496827125549, 4.52699422836304 ]
    [ -4.27157402038574, -0.728445649147034, 4.5213360786438 ]
    [ -4.3013801574707, -0.75836193561554, 4.5465259552002 ]
    [ -4.28577566146851, -0.768940091133118, 4.53880405426025 ]
    [ -4.27655982971191, -0.79050076007843, 4.54382562637329 ]
    [ -4.25649976730347, -0.712974667549133, 4.51298856735229 ]
    [ -4.26961469650269, -0.74760115146637, 4.5222020149231 ]
    [ -4.25862216949463, -0.739496827125549, 4.51616144180298 ]
    [ -4.22776651382446, -0.712974667549133, 4.50051736831665 ]
    [ -4.22776651382446, -0.741707444190979, 4.50084018707275 ]
    [ -4.26547145843506, -0.770440697669983, 4.5243821144104 ]
    [ -4.25110483169556, -0.770440697669983, 4.51682281494141 ]
    [ -4.25709676742554, -0.799701333045959, 4.53358268737793 ]
    [ -4.24576902389526, -0.789745926856995, 4.51963043212891 ]
    [ -4.22776651382446, -0.770440697669983, 4.5045428276062 ]
    [ -4.23871850967407, -0.808901429176331, 4.52334022521973 ]
    [ -4.228590965271, -0.799263596534729, 4.51427841186523 ]
    [ -4.55941200256348, -0.827906608581543, 4.99943542480469 ]
    [ -4.55941200256348, -0.856639385223389, 4.99943542480469 ]
    [ -4.55941200256348, -0.885372638702393, 4.99943542480469 ]
    [ -4.55937767028809, -0.914105415344238, 4.99973440170288 ]
    [ -4.55914354324341, -0.942838668823242, 5.0017671585083 ]
    [ -4.55874490737915, -0.971571922302246, 5.00523471832275 ]
    [ -4.55842924118042, -0.990062713623047, 5.00798082351685 ]
    [ -4.5577597618103, -0.827906668186188, 4.98506927490234 ]
    [ -4.55567073822021, -0.827906668186188, 4.96690511703491 ]
    [ -4.5577597618103, -0.856639444828033, 4.98506927490234 ]
    [ -4.55567073822021, -0.856639444828033, 4.96690511703491 ]
    [ -4.54174089431763, -0.827906668186188, 4.94006586074829 ]
    [ -4.54174089431763, -0.856639444828033, 4.94014263153076 ]
    [ -4.52787590026855, -0.827906668186188, 4.92569923400879 ]
    [ -4.51598072052002, -0.827906668186188, 4.90943908691406 ]
    [ -4.52748537063599, -0.856639444828033, 4.92577600479126 ]
    [ -4.51113557815552, -0.856642305850983, 4.90731525421143 ]
    [ -4.5577597618103, -0.885372698307037, 4.98506927490234 ]
    [ -4.55567073822021, -0.885372698307037, 4.96690511703491 ]
    [ -4.55772542953491, -0.914105474948883, 4.98536777496338 ]
    [ -4.55505561828613, -0.914105474948883, 4.96690511703491 ]
    [ -4.54174089431763, -0.885372698307037, 4.94014263153076 ]
    [ -4.54116010665894, -0.914105474948883, 4.94080400466919 ]
    [ -4.52748537063599, -0.885372698307037, 4.92577600479126 ]
    [ -4.51311922073364, -0.885372698307037, 4.91138887405396 ]
    [ -4.52682113647461, -0.914105474948883, 4.92643785476685 ]
    [ -4.51245450973511, -0.914105474948883, 4.91212749481201 ]
    [ -4.49990797042847, -0.866221487522125, 4.89632129669189 ]
    [ -4.49909639358521, -0.885372698307037, 4.89702224731445 ]
    [ -4.49803161621094, -0.914105474948883, 4.89776086807251 ]
    [ -4.50320100784302, -0.827906668186188, 4.89132165908813 ]
    [ -4.50155448913574, -0.847066462039948, 4.89382219314575 ]
    [ -4.49373722076416, -0.827906668186188, 4.87695550918579 ]
    [ -4.47937059402466, -0.827906668186188, 4.85786581039429 ]
    [ -4.49266624450684, -0.856642305850983, 4.88282918930054 ]
    [ -4.47690105438232, -0.856639444828033, 4.86123704910278 ]
    [ -4.46154499053955, -0.827906668186188, 4.84349918365479 ]
    [ -4.45512723922729, -0.854654371738434, 4.84615802764893 ]
    [ -4.44717836380005, -0.827906668186188, 4.83650875091553 ]
    [ -4.44388008117676, -0.843753397464752, 4.83725929260254 ]
    [ -4.48660469055176, -0.885372698307037, 4.88070631027222 ]
    [ -4.47387218475342, -0.885372698307037, 4.86460876464844 ]
    [ -4.48136377334595, -0.911310255527496, 4.87908697128296 ]
    [ -4.47205114364624, -0.899868547916412, 4.86630964279175 ]
    [ -4.45763063430786, -0.885372698307037, 4.8550705909729 ]
    [ -4.46740961074829, -0.91902357339859, 4.86842966079712 ]
    [ -4.45775127410889, -0.911310255527496, 4.86193370819092 ]
    [ -4.55749130249023, -0.942838728427887, 4.9874005317688 ]
    [ -4.55038595199585, -0.942838728427887, 4.96690559387207 ]
    [ -4.55444049835205, -0.971571981906891, 4.99086809158325 ]
    [ -4.53931427001953, -0.971237242221832, 4.96574687957764 ]
    [ -4.52659368515015, -0.980591356754303, 4.95539712905884 ]
    [ -4.53672456741333, -0.942838728427887, 4.94530630111694 ]
    [ -4.53173398971558, -0.961436331272125, 4.95027732849121 ]
    [ -4.52230167388916, -0.942838728427887, 4.93093967437744 ]
    [ -4.50793504714966, -0.942838728427887, 4.91662931442261 ]
    [ -4.51477861404419, -0.970978796482086, 4.93848943710327 ]
    [ -4.50296306610107, -0.961365759372711, 4.92158174514771 ]
    [ -4.54886341094971, -0.999906063079834, 4.9972972869873 ]
    [ -4.53399896621704, -1.00030469894409, 4.97522783279419 ]
    [ -4.53596639633179, -1.02733421325684, 4.99590921401978 ]
    [ -4.53033828735352, -1.01662111282349, 4.97993230819702 ]
    [ -4.5213041305542, -1.00030469894409, 4.96086120605469 ]
    [ -4.52592897415161, -1.03577661514282, 4.98651218414307 ]
    [ -4.5141134262085, -1.02668476104736, 4.96801471710205 ]
    [ -4.5069375038147, -1.00030469894409, 4.94635629653931 ]
    [ -4.50229835510254, -1.0175929069519, 4.95097732543945 ]
    [ -4.49384546279907, -0.942838728427887, 4.90226268768311 ]
    [ -4.4978232383728, -0.980521261692047, 4.92670154571533 ]
    [ -4.4895191192627, -0.97119528055191, 4.91097784042358 ]
    [ -4.498366355896, -1.03674840927124, 4.95609712600708 ]
    [ -4.49434804916382, -1.00030469894409, 4.9319896697998 ]
    [ -4.47882699966431, -0.999656736850739, 4.90786933898926 ]
    [ -4.49144697189331, -1.02791738510132, 4.94010877609253 ]
    [ -4.47653293609619, -1.02903747558594, 4.91535711288452 ]
    [ -4.4708309173584, -1.00880241394043, 4.89724540710449 ]
    [ -4.46882009506226, -1.02903747558594, 4.90099048614502 ]
    [ -4.47947931289673, -0.942838728427887, 4.8857684135437 ]
    [ -4.47453022003174, -0.971571981906891, 4.8903546333313 ]
    [ -4.46368789672852, -0.942838728427887, 4.8714017868042 ]
    [ -4.44932126998901, -0.942838728427887, 4.86358070373535 ]
    [ -4.46083307266235, -0.971571981906891, 4.8759880065918 ]
    [ -4.44646644592285, -0.971571981906891, 4.86488103866577 ]
    [ -4.47273445129395, -0.989646971225739, 4.89370012283325 ]
    [ -4.45763921737671, -1.00034713745117, 4.88018417358398 ]
    [ -4.44444751739502, -0.991891920566559, 4.86580085754395 ]
    [ -4.45445346832275, -1.02903747558594, 4.88184881210327 ]
    [ -4.53229665756226, -1.04971790313721, 5.00566720962524 ]
    [ -4.52125883102417, -1.05868577957153, 4.99590921401978 ]
    [ -4.50593996047974, -1.05777072906494, 4.97553586959839 ]
    [ -4.50749206542969, -1.07415342330933, 4.99563837051392 ]
    [ -4.50163316726685, -1.07293081283569, 4.97964334487915 ]
    [ -4.48781871795654, -1.06045913696289, 4.96105051040649 ]
    [ -4.48636388778687, -1.07616949081421, 4.99563837051392 ]
    [ -4.48636388778687, -1.07332754135132, 4.97487592697144 ]
    [ -4.46829032897949, -1.07182884216309, 4.95521783828735 ]
    [ -4.45763063430786, -1.08543825149536, 4.99563837051392 ]
    [ -4.45827960968018, -1.08031940460205, 4.96563959121704 ]
    [ -4.47896146774292, -1.05648231506348, 4.93817234039307 ]
    [ -4.47406959533691, -1.05157232284546, 4.91994619369507 ]
    [ -4.46561050415039, -1.07084941864014, 4.93817234039307 ]
    [ -4.46372413635254, -1.05979871749878, 4.90999698638916 ]
    [ -4.45124387741089, -1.08011770248413, 4.93817234039307 ]
    [ -4.44959211349487, -1.0784649848938, 4.90943956375122 ]
    [ -4.4508957862854, -1.05777072906494, 4.88314914703369 ]
    [ -4.44693183898926, -1.07580518722534, 4.88755702972412 ]
    [ -4.43989372253418, -0.86290842294693, 4.83950710296631 ]
    [ -4.42889785766602, -0.827906668186188, 4.83483409881592 ]
    [ -4.42974853515625, -0.854654371738434, 4.83605861663818 ]
    [ -4.40016460418701, -0.827906668186188, 4.83425712585449 ]
    [ -4.40016460418701, -0.856639444828033, 4.83425712585449 ]
    [ -4.42974853515625, -0.888022005558014, 4.84154176712036 ]
    [ -4.42889785766602, -0.914105474948883, 4.84878587722778 ]
    [ -4.41427040100098, -0.899365961551666, 4.83772706985474 ]
    [ -4.40949106216431, -0.914105474948883, 4.83990383148193 ]
    [ -4.42073822021484, -0.88021045923233, 4.83649015426636 ]
    [ -4.40288162231445, -0.888022005558014, 4.83559703826904 ]
    [ -4.3951244354248, -0.914105474948883, 4.83593225479126 ]
    [ -4.37143182754517, -0.827906668186188, 4.83425712585449 ]
    [ -4.37143182754517, -0.856639444828033, 4.83425712585449 ]
    [ -4.34269857406616, -0.827906668186188, 4.83425712585449 ]
    [ -4.34269857406616, -0.856639444828033, 4.83425712585449 ]
    [ -4.37143182754517, -0.885372698307037, 4.83425712585449 ]
    [ -4.37143182754517, -0.914105474948883, 4.83425712585449 ]
    [ -4.34269857406616, -0.885372698307037, 4.83425712585449 ]
    [ -4.34269857406616, -0.914105474948883, 4.83425712585449 ]
    [ -4.42889785766602, -0.942838728427887, 4.85427761077881 ]
    [ -4.42889785766602, -0.971571981906891, 4.85687828063965 ]
    [ -4.40341520309448, -0.942838728427887, 4.84267044067383 ]
    [ -4.39802074432373, -0.97236829996109, 4.84288549423218 ]
    [ -4.38904905319214, -0.942838728427887, 4.83635425567627 ]
    [ -4.38701391220093, -0.963322222232819, 4.8370532989502 ]
    [ -4.44254398345947, -1.01104688644409, 4.86666774749756 ]
    [ -4.43133878707886, -1.00100374221802, 4.86065435409546 ]
    [ -4.44075632095337, -1.02903747558594, 4.86748218536377 ]
    [ -4.42639017105103, -1.02903747558594, 4.86093807220459 ]
    [ -4.40016460418701, -1.00030469894409, 4.84666109085083 ]
    [ -4.40016460418701, -1.02903747558594, 4.85168600082397 ]
    [ -4.38511037826538, -0.982477724552155, 4.83792018890381 ]
    [ -4.37143182754517, -0.942838728427887, 4.8346791267395 ]
    [ -4.37389230728149, -0.97236829996109, 4.83593463897705 ]
    [ -4.34269857406616, -0.942838728427887, 4.83425712585449 ]
    [ -4.34269857406616, -0.971571981906891, 4.83425712585449 ]
    [ -4.37389230728149, -1.00215768814087, 4.8391170501709 ]
    [ -4.37143182754517, -1.02903747558594, 4.84652233123779 ]
    [ -4.3498010635376, -1.01297044754028, 4.83827114105225 ]
    [ -4.34121370315552, -1.0264892578125, 4.84276485443115 ]
    [ -4.3659553527832, -0.993815004825592, 4.83649015426636 ]
    [ -4.34121370315552, -1.00215768814087, 4.83614015579224 ]
    [ -4.33064556121826, -1.01521301269531, 4.83739519119263 ]
    [ -4.31396579742432, -0.827906668186188, 4.83425712585449 ]
    [ -4.31396579742432, -0.856639444828033, 4.83425712585449 ]
    [ -4.29644107818604, -0.827906668186188, 4.82156562805176 ]
    [ -4.29163026809692, -0.827906668186188, 4.79450702667236 ]
    [ -4.29134178161621, -0.856639444828033, 4.82156562805176 ]
    [ -4.27957582473755, -0.859255850315094, 4.79386806488037 ]
    [ -4.31396579742432, -0.885372698307037, 4.83425712585449 ]
    [ -4.31396579742432, -0.914105474948883, 4.83425712585449 ]
    [ -4.28276348114014, -0.882903158664703, 4.82410383224487 ]
    [ -4.27153921127319, -0.871679365634918, 4.80301952362061 ]
    [ -4.28523254394531, -0.914105474948883, 4.83425712585449 ]
    [ -4.2704381942749, -0.870577871799469, 4.78386449813843 ]
    [ -4.26196146011353, -0.890834391117096, 4.81733512878418 ]
    [ -4.25662183761597, -0.885494768619537, 4.79344272613525 ]
    [ -4.25403022766113, -0.911636412143707, 4.82410383224487 ]
    [ -4.24280595779419, -0.900412142276764, 4.80302143096924 ]
    [ -4.24170446395874, -0.899310648441315, 4.7838659286499 ]
    [ -4.23322868347168, -0.9195676445961, 4.81733512878418 ]
    [ -4.22788906097412, -0.914228022098541, 4.79344367980957 ]
    [ -4.31396579742432, -0.942838728427887, 4.83425712585449 ]
    [ -4.31396579742432, -0.971571981906891, 4.83425712585449 ]
    [ -4.28523254394531, -0.942838728427887, 4.83425712585449 ]
    [ -4.28523254394531, -0.971571981906891, 4.83425712585449 ]
    [ -4.31396579742432, -1.03490018844604, 4.84093856811523 ]
    [ -4.29750442504883, -1.04110145568848, 4.83852052688599 ]
    [ -4.31396579742432, -1.00030469894409, 4.83493614196777 ]
    [ -4.31396579742432, -1.0205340385437, 4.83661079406738 ]
    [ -4.28523254394531, -1.00030469894409, 4.83425712585449 ]
    [ -4.28684902191162, -1.03052949905396, 4.83559703826904 ]
    [ -4.25649976730347, -0.942838728427887, 4.83425712585449 ]
    [ -4.25649976730347, -0.971571981906891, 4.83425712585449 ]
    [ -4.22529697418213, -0.940369188785553, 4.82410383224487 ]
    [ -4.21407318115234, -0.92914491891861, 4.80302143096924 ]
    [ -4.22776651382446, -0.971571981906891, 4.83425712585449 ]
    [ -4.25649976730347, -1.00030469894409, 4.83425712585449 ]
    [ -4.25649976730347, -1.02903747558594, 4.83425712585449 ]
    [ -4.22776651382446, -1.00030469894409, 4.83425712585449 ]
    [ -4.22776651382446, -1.02903747558594, 4.83425712585449 ]
    [ -4.28832578659058, -0.827906668186188, 4.76577425003052 ]
    [ -4.28502178192139, -0.827906668186188, 4.73704099655151 ]
    [ -4.27959585189819, -0.855171263217926, 4.76577425003052 ]
    [ -4.27794408798218, -0.853519022464752, 4.73704099655151 ]
    [ -4.28171730041504, -0.827906668186188, 4.70830821990967 ]
    [ -4.27841281890869, -0.827906668186188, 4.67957496643066 ]
    [ -4.276291847229, -0.851866781711578, 4.70830821990967 ]
    [ -4.27463960647583, -0.850215017795563, 4.67957496643066 ]
    [ -4.2693977355957, -0.869537889957428, 4.76577425003052 ]
    [ -4.26774549484253, -0.867886126041412, 4.73704099655151 ]
    [ -4.26609325408936, -0.866233885288239, 4.70830821990967 ]
    [ -4.26444101333618, -0.864581644535065, 4.67957496643066 ]
    [ -4.2550311088562, -0.883904039859772, 4.76577425003052 ]
    [ -4.25337886810303, -0.882251799106598, 4.73704099655151 ]
    [ -4.2406644821167, -0.898270189762115, 4.76577425003052 ]
    [ -4.23901224136353, -0.8966184258461, 4.73704099655151 ]
    [ -4.2262978553772, -0.912637293338776, 4.76577425003052 ]
    [ -4.22464561462402, -0.910985052585602, 4.73704099655151 ]
    [ -4.25172662734985, -0.880600035190582, 4.70830821990967 ]
    [ -4.25007438659668, -0.878947794437408, 4.67957496643066 ]
    [ -4.23736000061035, -0.894966185092926, 4.70830821990967 ]
    [ -4.23570823669434, -0.893313944339752, 4.67957496643066 ]
    [ -4.22299385070801, -0.909332811832428, 4.70830821990967 ]
    [ -4.22134160995483, -0.907681047916412, 4.67957496643066 ]
    [ -4.27510833740234, -0.827906668186188, 4.65084218978882 ]
    [ -4.27216100692749, -0.827906668186188, 4.62521600723267 ]
    [ -4.27298736572266, -0.848562777042389, 4.65084218978882 ]
    [ -4.27172946929932, -0.845915377140045, 4.62896966934204 ]
    [ -4.27050876617432, -0.827906668186188, 4.61084938049316 ]
    [ -4.26278924942017, -0.862929403781891, 4.65084218978882 ]
    [ -4.26293992996216, -0.855951368808746, 4.62047863006592 ]
    [ -4.26849937438965, -0.827906727790833, 4.59337615966797 ]
    [ -4.2651948928833, -0.827906727790833, 4.56464290618896 ]
    [ -4.25830173492432, -0.856639504432678, 4.59337615966797 ]
    [ -4.25499725341797, -0.856639504432678, 4.56464290618896 ]
    [ -4.24842262268066, -0.877295553684235, 4.65084218978882 ]
    [ -4.24677085876465, -0.875643789768219, 4.62210893630981 ]
    [ -4.23405599594116, -0.891662180423737, 4.65084218978882 ]
    [ -4.23240375518799, -0.890010416507721, 4.62210893630981 ]
    [ -4.21968936920166, -0.906028807163239, 4.65084218978882 ]
    [ -4.21803760528564, -0.904376566410065, 4.62210893630981 ]
    [ -4.24511861801147, -0.87399160861969, 4.59337615966797 ]
    [ -4.2434663772583, -0.872339844703674, 4.56464290618896 ]
    [ -4.23075151443481, -0.888358235359192, 4.59337615966797 ]
    [ -4.22906875610352, -0.886705994606018, 4.56464290618896 ]
    [ -4.21638536453247, -0.902724862098694, 4.59337615966797 ]
    [ -4.21470212936401, -0.900989174842834, 4.56464290618896 ]
    [ -4.44111204147339, -1.09778833389282, 4.99563837051392 ]
    [ -4.43945980072021, -1.09613609313965, 4.96690559387207 ]
    [ -4.4378080368042, -1.09448385238647, 4.93817234039307 ]
    [ -4.43615579605103, -1.0928316116333, 4.90943956375122 ]
    [ -4.43895959854126, -1.11523675918579, 4.99563837051392 ]
    [ -4.43565511703491, -1.11523675918579, 4.96690559387207 ]
    [ -4.42593336105347, -1.14663934707642, 4.99453830718994 ]
    [ -4.42509317398071, -1.14263391494751, 4.96690559387207 ]
    [ -4.40016460418701, -1.15782642364502, 4.98570489883423 ]
    [ -4.40016460418701, -1.15566444396973, 4.96690559387207 ]
    [ -4.43235111236572, -1.11523675918579, 4.93817234039307 ]
    [ -4.42904663085938, -1.11523675918579, 4.90943956375122 ]
    [ -4.42344093322754, -1.14098167419434, 4.93817234039307 ]
    [ -4.42178869247437, -1.13932943344116, 4.90943956375122 ]
    [ -4.40016460418701, -1.15236043930054, 4.93817234039307 ]
    [ -4.40016460418701, -1.14905595779419, 4.90943956375122 ]
    [ -4.37143182754517, -1.15782642364502, 4.98570537567139 ]
    [ -4.37143182754517, -1.15566444396973, 4.96690559387207 ]
    [ -4.34122228622437, -1.15467834472656, 4.99453830718994 ]
    [ -4.34269857406616, -1.15103054046631, 4.96690559387207 ]
    [ -4.37143182754517, -1.15236043930054, 4.93817234039307 ]
    [ -4.37143182754517, -1.14905595779419, 4.90943956375122 ]
    [ -4.34269857406616, -1.14772653579712, 4.93817234039307 ]
    [ -4.34269857406616, -1.14442205429077, 4.90943956375122 ]
    [ -4.43019676208496, -1.06015586853027, 4.86848449707031 ]
    [ -4.42148542404175, -1.05216836929321, 4.86317205429077 ]
    [ -4.42859745025635, -1.08583116531372, 4.88109827041626 ]
    [ -4.41105794906616, -1.07132434844971, 4.86665725708008 ]
    [ -4.400954246521, -1.06015586853027, 4.8615255355835 ]
    [ -4.400954246521, -1.08448791503906, 4.86974334716797 ]
    [ -4.39190292358398, -1.07356643676758, 4.86578178405762 ]
    [ -4.42096281051636, -1.11523675918579, 4.88663148880005 ]
    [ -4.41881895065308, -1.13553667068481, 4.89033269882202 ]
    [ -4.40016460418701, -1.11523675918579, 4.87729167938232 ]
    [ -4.40016460418701, -1.13850402832031, 4.88764190673828 ]
    [ -4.37143182754517, -1.05777072906494, 4.85774230957031 ]
    [ -4.37143182754517, -1.09032917022705, 4.86920022964478 ]
    [ -4.37143182754517, -1.07596302032471, 4.86484575271606 ]
    [ -4.34269857406616, -1.05777072906494, 4.85511541366577 ]
    [ -4.34269857406616, -1.09389209747314, 4.86804485321045 ]
    [ -4.34269857406616, -1.07952547073364, 4.86353254318237 ]
    [ -4.37143182754517, -1.11523675918579, 4.87523746490479 ]
    [ -4.37143182754517, -1.13850355148315, 4.88674354553223 ]
    [ -4.34269857406616, -1.11523675918579, 4.87560415267944 ]
    [ -4.34269857406616, -1.13618659973145, 4.88826608657837 ]
    [ -4.41724967956543, -1.15909767150879, 5.00338220596313 ]
    [ -4.40016460418701, -1.15947866439819, 5.00007152557373 ]
    [ -4.37143182754517, -1.15947866439819, 5.00007200241089 ]
    [ -4.34981536865234, -1.15909767150879, 5.00338268280029 ]
    [ -4.27518367767334, -1.09655237197876, 4.99563837051392 ]
    [ -4.27683591842651, -1.09490013122559, 4.96690559387207 ]
    [ -4.27848815917969, -1.09324836730957, 4.93817234039307 ]
    [ -4.28014039993286, -1.0915961265564, 4.90943956375122 ]
    [ -4.30391693115234, -1.12528514862061, 4.99563837051392 ]
    [ -4.30556917190552, -1.12363290786743, 4.96690559387207 ]
    [ -4.31828355789185, -1.13965225219727, 4.99563837051392 ]
    [ -4.31993579864502, -1.13800001144409, 4.96690559387207 ]
    [ -4.28955030441284, -1.11091899871826, 4.99563837051392 ]
    [ -4.29120254516602, -1.10926675796509, 4.96690559387207 ]
    [ -4.30722141265869, -1.12198066711426, 4.93817234039307 ]
    [ -4.30924129486084, -1.11870336532593, 4.90943956375122 ]
    [ -4.32158803939819, -1.13634777069092, 4.93817234039307 ]
    [ -4.32360744476318, -1.13469552993774, 4.90943956375122 ]
    [ -4.29285478591919, -1.10761451721191, 4.93817234039307 ]
    [ -4.29450702667236, -1.10433673858643, 4.90943956375122 ]
    [ -4.24666357040405, -1.07182884216309, 4.95521879196167 ]
    [ -4.25649976730347, -1.08420181274414, 4.99563837051392 ]
    [ -4.25634431838989, -1.07933044433594, 4.9656400680542 ]
    [ -4.22776651382446, -1.07167482376099, 4.95655918121338 ]
    [ -4.22776651382446, -1.07616901397705, 4.99563837051392 ]
    [ -4.22776651382446, -1.07332706451416, 4.97092580795288 ]
    [ -4.24975490570068, -1.07084894180298, 4.93817234039307 ]
    [ -4.25140714645386, -1.0691967010498, 4.90943956375122 ]
    [ -4.26412105560303, -1.07888174057007, 4.93817234039307 ]
    [ -4.2657732963562, -1.07722949981689, 4.90943956375122 ]
    [ -4.22776651382446, -1.06956005096436, 4.93817234039307 ]
    [ -4.22776651382446, -1.06625604629517, 4.90943956375122 ]
    [ -4.31396579742432, -1.05777072906494, 4.84992551803589 ]
    [ -4.31396579742432, -1.09580278396606, 4.8728814125061 ]
    [ -4.31396579742432, -1.08143663406372, 4.86096048355103 ]
    [ -4.28684902191162, -1.05770874023438, 4.84282827377319 ]
    [ -4.28639936447144, -1.0901141166687, 4.88261556625366 ]
    [ -4.28523254394531, -1.07810926437378, 4.85781478881836 ]
    [ -4.27834892272949, -1.04809045791626, 4.83649015426636 ]
    [ -4.31542682647705, -1.11276960372925, 4.88693046569824 ]
    [ -4.32597827911377, -1.13244724273682, 4.89193487167358 ]
    [ -4.29675483703613, -1.10154676437378, 4.89346599578857 ]
    [ -4.25305891036987, -1.06754446029663, 4.88070631027222 ]
    [ -4.2583270072937, -1.06420612335205, 4.85094451904297 ]
    [ -4.26742553710938, -1.07557773590088, 4.88070631027222 ]
    [ -4.26912307739258, -1.07387971878052, 4.85983657836914 ]
    [ -4.22776651382446, -1.06295156478882, 4.88070631027222 ]
    [ -4.22776651382446, -1.05964708328247, 4.85197305679321 ]
    [ -4.25649976730347, -1.05056667327881, 4.83593225479126 ]
    [ -4.22776651382446, -1.05069971084595, 4.83593225479126 ]
    [ -4.25283813476562, -0.827906727790833, 4.54138708114624 ]
    [ -4.24773931503296, -0.856639504432678, 4.54676818847656 ]
    [ -4.228590965271, -0.830515027046204, 4.52601480484009 ]
    [ -4.21956348419189, -0.822676301002502, 4.51830053329468 ]
    [ -4.22776651382446, -0.856639504432678, 4.53504943847656 ]
    [ -4.24247121810913, -0.871344685554504, 4.54966974258423 ]
    [ -4.22507095336914, -0.882702469825745, 4.54591798782349 ]
    [ -4.21369647979736, -0.899966359138489, 4.54981517791748 ]
    [ -4.19903373718262, 0.174952566623688, 5.53647613525391 ]
    [ -4.17030048370361, 0.170935690402985, 5.53647613525391 ]
    [ -4.19903373718262, 0.192623659968376, 5.47414922714233 ]
    [ -4.19903373718262, 0.188174769282341, 5.51283264160156 ]
    [ -4.19903373718262, 0.190971419215202, 5.48851585388184 ]
    [ -4.18010663986206, 0.192454382777214, 5.47267723083496 ]
    [ -4.17030048370361, 0.180141016840935, 5.51283264160156 ]
    [ -4.17043733596802, 0.184976622462273, 5.48299264907837 ]
    [ -4.19903373718262, 0.149015963077545, 5.54575347900391 ]
    [ -4.19903373718262, 0.120283178985119, 5.54575347900391 ]
    [ -4.17030048370361, 0.149015963077545, 5.54575347900391 ]
    [ -4.17030048370361, 0.120283178985119, 5.54575347900391 ]
    [ -4.15357685089111, 0.165740057826042, 5.53338384628296 ]
    [ -4.15157175064087, 0.167745158076286, 5.51283264160156 ]
    [ -4.1499195098877, 0.16939739882946, 5.48409938812256 ]
    [ -4.14302635192871, 0.148237764835358, 5.53833198547363 ]
    [ -4.14156770706177, 0.120283178985119, 5.54575347900391 ]
    [ -4.11283445358276, 0.139886438846588, 5.53647661209106 ]
    [ -4.11283445358276, 0.120283178985119, 5.54575347900391 ]
    [ -4.13720512390137, 0.155078455805779, 5.51283264160156 ]
    [ -4.13555288314819, 0.156730696558952, 5.48409938812256 ]
    [ -4.11283445358276, 0.146774336695671, 5.51283264160156 ]
    [ -4.11283445358276, 0.150078818202019, 5.48409938812256 ]
    [ -4.08410167694092, 0.139886438846588, 5.53647661209106 ]
    [ -4.08410167694092, 0.120283178985119, 5.54575347900391 ]
    [ -4.05536842346191, 0.138186514377594, 5.53647661209106 ]
    [ -4.05536842346191, 0.120283178985119, 5.54575347900391 ]
    [ -4.08410167694092, 0.146774336695671, 5.51283264160156 ]
    [ -4.08410167694092, 0.150078818202019, 5.48409938812256 ]
    [ -4.05536842346191, 0.143375441431999, 5.51283264160156 ]
    [ -4.05536842346191, 0.146679446101189, 5.48409986495972 ]
    [ -4.03977727890015, 0.135874316096306, 5.53338384628296 ]
    [ -4.02877378463745, 0.118145041167736, 5.53833198547363 ]
    [ -4.01104354858398, 0.107142023742199, 5.53338384628296 ]
    [ -4.03833913803101, 0.137312456965446, 5.51283264160156 ]
    [ -4.03668689727783, 0.13896469771862, 5.48409986495972 ]
    [ -4.0239725112915, 0.122946791350842, 5.51283264160156 ]
    [ -4.02232027053833, 0.124599024653435, 5.48409986495972 ]
    [ -4.00960540771484, 0.10858016461134, 5.51283264160156 ]
    [ -4.00795269012451, 0.110232397913933, 5.48409986495972 ]
    [ -4.19903373718262, 0.194783732295036, 5.45536661148071 ]
    [ -4.19903373718262, 0.198088198900223, 5.42663335800171 ]
    [ -4.17700052261353, 0.193449541926384, 5.45536661148071 ]
    [ -4.17534828186035, 0.195101767778397, 5.42663335800171 ]
    [ -4.16263389587402, 0.185415789484978, 5.45536661148071 ]
    [ -4.16098165512085, 0.18706801533699, 5.42663335800171 ]
    [ -4.19903373718262, 0.20139268040657, 5.39790058135986 ]
    [ -4.19903373718262, 0.204697161912918, 5.36916732788086 ]
    [ -4.17369604110718, 0.19675400853157, 5.39790058135986 ]
    [ -4.172043800354, 0.198406249284744, 5.36916732788086 ]
    [ -4.15932941436768, 0.188720256090164, 5.39790058135986 ]
    [ -4.1576771736145, 0.190372496843338, 5.36916732788086 ]
    [ -4.14826726913452, 0.171049639582634, 5.45536661148071 ]
    [ -4.14661502838135, 0.172701388597488, 5.42663335800171 ]
    [ -4.14496278762817, 0.174353629350662, 5.39790058135986 ]
    [ -4.13972187042236, 0.17379429936409, 5.36901807785034 ]
    [ -4.11283445358276, 0.164166003465652, 5.36161088943481 ]
    [ -4.13390064239502, 0.158382937312126, 5.45536661148071 ]
    [ -4.132248878479, 0.160035163164139, 5.42663335800171 ]
    [ -4.11283445358276, 0.153383299708366, 5.45536661148071 ]
    [ -4.11283445358276, 0.156687766313553, 5.42663335800171 ]
    [ -4.13059616088867, 0.161687403917313, 5.39790058135986 ]
    [ -4.12891387939453, 0.162803202867508, 5.37849617004395 ]
    [ -4.11283445358276, 0.159992247819901, 5.39790058135986 ]
    [ -4.11283445358276, 0.162513762712479, 5.37597751617432 ]
    [ -4.19903373718262, 0.208001643419266, 5.34043455123901 ]
    [ -4.19903373718262, 0.211306110024452, 5.31170129776001 ]
    [ -4.1677942276001, 0.198763877153397, 5.34011793136597 ]
    [ -4.17030048370361, 0.203272357583046, 5.31170129776001 ]
    [ -4.15654563903809, 0.191504508256912, 5.34948492050171 ]
    [ -4.19903373718262, 0.2146105915308, 5.28296852111816 ]
    [ -4.19903373718262, 0.217915073037148, 5.25423526763916 ]
    [ -4.17030048370361, 0.206576839089394, 5.28296852111816 ]
    [ -4.17030048370361, 0.209880843758583, 5.25423526763916 ]
    [ -4.15544414520264, 0.1926059871912, 5.33032941818237 ]
    [ -4.15437269210815, 0.193676963448524, 5.31170129776001 ]
    [ -4.14414691925049, 0.181543380022049, 5.34011793136597 ]
    [ -4.14000606536865, 0.181010738015175, 5.31170129776001 ]
    [ -4.11283445358276, 0.166601210832596, 5.34043455123901 ]
    [ -4.11283445358276, 0.169905677437782, 5.31170129776001 ]
    [ -4.15272045135498, 0.195329204201698, 5.28296852111816 ]
    [ -4.15106821060181, 0.196980968117714, 5.25423526763916 ]
    [ -4.13835382461548, 0.182662978768349, 5.28296852111816 ]
    [ -4.1367015838623, 0.184315219521523, 5.25423526763916 ]
    [ -4.11283445358276, 0.17321015894413, 5.28296852111816 ]
    [ -4.11283445358276, 0.176514640450478, 5.25423526763916 ]
    [ -4.08410167694092, 0.164166003465652, 5.36161088943481 ]
    [ -4.06190156936646, 0.163904696702957, 5.35934066772461 ]
    [ -4.08410167694092, 0.153383299708366, 5.45536661148071 ]
    [ -4.08410167694092, 0.156687766313553, 5.42663335800171 ]
    [ -4.05536842346191, 0.149983927607536, 5.45536661148071 ]
    [ -4.05536842346191, 0.153288394212723, 5.42663335800171 ]
    [ -4.08410167694092, 0.159992247819901, 5.39790058135986 ]
    [ -4.08410167694092, 0.162513762712479, 5.37597751617432 ]
    [ -4.05536842346191, 0.15659287571907, 5.39790058135986 ]
    [ -4.05354166030884, 0.160280734300613, 5.36901807785034 ]
    [ -4.03503465652466, 0.140616938471794, 5.45536661148071 ]
    [ -4.03338241577148, 0.142269164323807, 5.42663335800171 ]
    [ -4.02066802978516, 0.126251265406609, 5.45536661148071 ]
    [ -4.01901578903198, 0.127903014421463, 5.42663335800171 ]
    [ -4.0063009262085, 0.111884154379368, 5.45536661148071 ]
    [ -4.00464868545532, 0.113536395132542, 5.42663335800171 ]
    [ -4.03173017501831, 0.143921405076981, 5.39790058135986 ]
    [ -4.03007793426514, 0.145573168992996, 5.36916732788086 ]
    [ -4.01736354827881, 0.129555255174637, 5.39790058135986 ]
    [ -4.01571130752563, 0.131207495927811, 5.36916732788086 ]
    [ -4.00299644470215, 0.115188628435135, 5.39790058135986 ]
    [ -4.00134468078613, 0.116840869188309, 5.36916732788086 ]
    [ -4.08410167694092, 0.166601210832596, 5.34043455123901 ]
    [ -4.08410167694092, 0.169905677437782, 5.31170129776001 ]
    [ -4.05715894699097, 0.16499188542366, 5.34043455123901 ]
    [ -4.05288076400757, 0.166266933083534, 5.31122064590454 ]
    [ -4.08410167694092, 0.17321015894413, 5.28296852111816 ]
    [ -4.08410167694092, 0.176514640450478, 5.25423526763916 ]
    [ -4.05536842346191, 0.169810310006142, 5.28296852111816 ]
    [ -4.05536842346191, 0.173114791512489, 5.25423526763916 ]
    [ -4.04279232025146, 0.16159251332283, 5.34043455123901 ]
    [ -4.04164505004883, 0.162739768624306, 5.3204779624939 ]
    [ -4.04054307937622, 0.163841262459755, 5.30132246017456 ]
    [ -4.03948783874512, 0.164896979928017, 5.28296852111816 ]
    [ -4.0378360748291, 0.16654922068119, 5.25423526763916 ]
    [ -4.02842569351196, 0.14722540974617, 5.34043455123901 ]
    [ -4.0267276763916, 0.148924365639687, 5.31090068817139 ]
    [ -4.01405906677246, 0.132859736680984, 5.34043455123901 ]
    [ -4.01291179656982, 0.13400699198246, 5.32047939300537 ]
    [ -4.01181030273438, 0.135108485817909, 5.30132436752319 ]
    [ -3.99969244003296, 0.118493102490902, 5.34043455123901 ]
    [ -3.9979944229126, 0.120191112160683, 5.31090211868286 ]
    [ -4.02512168884277, 0.150530353188515, 5.28296852111816 ]
    [ -4.0234694480896, 0.15218211710453, 5.25423526763916 ]
    [ -4.01075458526611, 0.136163726449013, 5.28296852111816 ]
    [ -4.00910234451294, 0.137815967202187, 5.25423526763916 ]
    [ -3.99638795852661, 0.121797576546669, 5.28296852111816 ]
    [ -3.99473595619202, 0.123449809849262, 5.25423526763916 ]
    [ -4.19903373718262, 0.221859931945801, 5.21992921829224 ]
    [ -4.19903373718262, 0.223649024963379, 5.19676923751831 ]
    [ -4.17977094650269, 0.221522808074951, 5.21699810028076 ]
    [ -4.17693424224854, 0.222249031066895, 5.19676923751831 ]
    [ -4.19903373718262, 0.222774982452393, 5.16803646087646 ]
    [ -4.19903373718262, 0.220985889434814, 5.15247821807861 ]
    [ -4.17737102508545, 0.221811771392822, 5.16803646087646 ]
    [ -4.18035411834717, 0.220940113067627, 5.1528754234314 ]
    [ -4.19903373718262, 0.220207691192627, 5.23429584503174 ]
    [ -4.17023658752441, 0.214313507080078, 5.22614669799805 ]
    [ -4.16256761550903, 0.214215278625488, 5.19676923751831 ]
    [ -4.19903373718262, 0.219333633780479, 5.13811159133911 ]
    [ -4.16300487518311, 0.213778018951416, 5.16803646087646 ]
    [ -4.17058610916138, 0.213264465332031, 5.14170026779175 ]
    [ -4.14941596984863, 0.198633193969727, 5.22550249099731 ]
    [ -4.14820098876953, 0.199848651885986, 5.19676923751831 ]
    [ -4.13504934310913, 0.185967445373535, 5.22550249099731 ]
    [ -4.13383483886719, 0.187182426452637, 5.19676923751831 ]
    [ -4.11283445358276, 0.179819107055664, 5.22550249099731 ]
    [ -4.11283445358276, 0.182249069213867, 5.19676923751831 ]
    [ -4.1486382484436, 0.199411392211914, 5.16803646087646 ]
    [ -4.15029048919678, 0.197759136557579, 5.13930320739746 ]
    [ -4.1342716217041, 0.186745643615723, 5.16803646087646 ]
    [ -4.13592386245728, 0.185093387961388, 5.13930320739746 ]
    [ -4.11283445358276, 0.181374549865723, 5.16803646087646 ]
    [ -4.11283445358276, 0.178070530295372, 5.13930320739746 ]
    [ -4.19903373718262, 0.216166004538536, 5.11057043075562 ]
    [ -4.19903373718262, 0.212861999869347, 5.08183717727661 ]
    [ -4.17030048370361, 0.20813225209713, 5.11057043075562 ]
    [ -4.17030048370361, 0.20482824742794, 5.08183717727661 ]
    [ -4.19903373718262, 0.209557518362999, 5.05310440063477 ]
    [ -4.19903373718262, 0.20625302195549, 5.02437114715576 ]
    [ -4.16748285293579, 0.199697479605675, 5.05071449279785 ]
    [ -4.17126560211182, 0.199184387922287, 5.02437114715576 ]
    [ -4.15602684020996, 0.192023247480392, 5.03954362869263 ]
    [ -4.15689897537231, 0.191150635480881, 5.02437114715576 ]
    [ -4.15194225311279, 0.196106895804405, 5.11057043075562 ]
    [ -4.15359497070312, 0.19445513188839, 5.08183717727661 ]
    [ -4.13757610321045, 0.183441147208214, 5.11057043075562 ]
    [ -4.13922834396362, 0.18178890645504, 5.08183717727661 ]
    [ -4.11283445358276, 0.174766048789024, 5.11057043075562 ]
    [ -4.11283445358276, 0.171461567282677, 5.08183717727661 ]
    [ -4.15492534637451, 0.193124279379845, 5.0586986541748 ]
    [ -4.14383554458618, 0.182476982474327, 5.05071449279785 ]
    [ -4.13941049575806, 0.174728363752365, 5.02181339263916 ]
    [ -4.1102294921875, 0.166578277945518, 5.05073499679565 ]
    [ -4.11807060241699, 0.164423912763596, 5.02968597412109 ]
    [ -4.12839508056641, 0.163322418928146, 5.01053047180176 ]
    [ -4.09891510009766, 0.163039177656174, 5.03957748413086 ]
    [ -4.1102294921875, 0.160587280988693, 5.02181339263916 ]
    [ -4.08410167694092, 0.179819107055664, 5.22550249099731 ]
    [ -4.08410167694092, 0.182249069213867, 5.19676923751831 ]
    [ -4.05536842346191, 0.176419258117676, 5.22550249099731 ]
    [ -4.05536842346191, 0.178849220275879, 5.19676923751831 ]
    [ -4.08410167694092, 0.181374549865723, 5.16803646087646 ]
    [ -4.08410167694092, 0.178070530295372, 5.13930320739746 ]
    [ -4.05536842346191, 0.177975177764893, 5.16803646087646 ]
    [ -4.05536842346191, 0.174670681357384, 5.13930320739746 ]
    [ -4.03618383407593, 0.168200969696045, 5.22550249099731 ]
    [ -4.03496885299683, 0.169416427612305, 5.19676923751831 ]
    [ -4.03540563583374, 0.168978691101074, 5.16803646087646 ]
    [ -4.03705739974976, 0.167326912283897, 5.13930320739746 ]
    [ -4.02181720733643, 0.153833866119385, 5.22550249099731 ]
    [ -4.02060222625732, 0.155048847198486, 5.19676923751831 ]
    [ -4.00745010375977, 0.139467716217041, 5.22550249099731 ]
    [ -4.00623512268066, 0.140682697296143, 5.19676923751831 ]
    [ -3.99308395385742, 0.125102043151855, 5.22550249099731 ]
    [ -3.99186873435974, 0.126316547393799, 5.19676923751831 ]
    [ -4.02103900909424, 0.154612064361572, 5.16803646087646 ]
    [ -4.02269077301025, 0.152959808707237, 5.13930320739746 ]
    [ -4.00667238235474, 0.14024543762207, 5.16803646087646 ]
    [ -4.00832462310791, 0.138593658804893, 5.13930320739746 ]
    [ -3.99230575561523, 0.125879764556885, 5.16803646087646 ]
    [ -3.99395799636841, 0.12422751635313, 5.13930320739746 ]
    [ -4.08410167694092, 0.174766048789024, 5.11057043075562 ]
    [ -4.08255863189697, 0.168560490012169, 5.08014535903931 ]
    [ -4.05310010910034, 0.169183239340782, 5.10823440551758 ]
    [ -4.06116580963135, 0.166626438498497, 5.08859491348267 ]
    [ -4.0911078453064, 0.165524944663048, 5.0587329864502 ]
    [ -4.07195234298706, 0.162249073386192, 5.06943988800049 ]
    [ -4.04201078414917, 0.162867054343224, 5.09709930419922 ]
    [ -4.05310010910034, 0.158775314688683, 5.08014535903931 ]
    [ -4.08255863189697, 0.158507809042931, 5.05073499679565 ]
    [ -4.0828104019165, 0.145142048597336, 5.02419090270996 ]
    [ -4.07237195968628, 0.132627457380295, 5.01449298858643 ]
    [ -4.05480289459229, 0.143602833151817, 5.05227994918823 ]
    [ -4.06400346755981, 0.137579411268234, 5.03364849090576 ]
    [ -4.04484796524048, 0.132683739066124, 5.04215240478516 ]
    [ -4.05264377593994, 0.123077847063541, 5.02206230163574 ]
    [ -4.0389232635498, 0.165461525321007, 5.11625480651855 ]
    [ -4.02826118469238, 0.153413280844688, 5.10823440551758 ]
    [ -4.02670669555664, 0.142801746726036, 5.08387231826782 ]
    [ -4.01717662811279, 0.127461418509483, 5.0756516456604 ]
    [ -4.01008129119873, 0.13694141805172, 5.11057043075562 ]
    [ -4.01143074035645, 0.135626778006554, 5.09480714797974 ]
    [ -3.99459934234619, 0.118657097220421, 5.10989761352539 ]
    [ -4.00636100769043, 0.118843540549278, 5.08387231826782 ]
    [ -4.03633213043213, 0.138197407126427, 5.06130790710449 ]
    [ -4.02635765075684, 0.120494820177555, 5.0534520149231 ]
    [ -4.03553867340088, 0.113528229296207, 5.02963161468506 ]
    [ -4.01063776016235, 0.108305908739567, 5.06475162506104 ]
    [ -3.98307704925537, 0.106375232338905, 5.30132484436035 ]
    [ -3.98202157020569, 0.107430949807167, 5.28296852111816 ]
    [ -3.98036956787109, 0.10908318310976, 5.25423526763916 ]
    [ -3.97871732711792, 0.110734947025776, 5.22550249099731 ]
    [ -3.97750210762024, 0.111950397491455, 5.19676923751831 ]
    [ -3.97793936729431, 0.111513137817383, 5.16803646087646 ]
    [ -3.97959136962891, 0.109861366450787, 5.13930320739746 ]
    [ -3.9814567565918, 0.107995979487896, 5.11902713775635 ]
    [ -4.19903373718262, 0.0915504023432732, 5.54575347900391 ]
    [ -4.19903373718262, 0.0628171488642693, 5.54575347900391 ]
    [ -4.17030048370361, 0.0915504023432732, 5.54575347900391 ]
    [ -4.17030048370361, 0.0628171488642693, 5.54575347900391 ]
    [ -4.19903373718262, 0.0340838953852654, 5.54575347900391 ]
    [ -4.19903373718262, 0.00535112014040351, 5.54575347900391 ]
    [ -4.17030048370361, 0.0340838953852654, 5.54575347900391 ]
    [ -4.17030048370361, 0.00535112014040351, 5.54575347900391 ]
    [ -4.14156770706177, 0.0915504023432732, 5.54575347900391 ]
    [ -4.14156770706177, 0.0628171488642693, 5.54575347900391 ]
    [ -4.11283445358276, 0.0915504023432732, 5.54575347900391 ]
    [ -4.11283445358276, 0.0628171488642693, 5.54575347900391 ]
    [ -4.14156770706177, 0.0340838953852654, 5.54575347900391 ]
    [ -4.14156770706177, 0.00535112014040351, 5.54575347900391 ]
    [ -4.11283445358276, 0.0340838953852654, 5.54575347900391 ]
    [ -4.11283445358276, 0.00535112014040351, 5.54575347900391 ]
    [ -4.19903373718262, -0.0233816560357809, 5.54575347900391 ]
    [ -4.19903373718262, -0.05211491137743, 5.54575347900391 ]
    [ -4.17030048370361, -0.0233816560357809, 5.54575347900391 ]
    [ -4.17030048370361, -0.05211491137743, 5.54575347900391 ]
    [ -4.19903373718262, -0.0808481648564339, 5.54575347900391 ]
    [ -4.19903373718262, -0.10958094149828, 5.54575347900391 ]
    [ -4.17030048370361, -0.0808481648564339, 5.54575347900391 ]
    [ -4.17030048370361, -0.10958094149828, 5.54575347900391 ]
    [ -4.14156770706177, -0.0233816560357809, 5.54575347900391 ]
    [ -4.14156770706177, -0.05211491137743, 5.54575347900391 ]
    [ -4.11283445358276, -0.0233816560357809, 5.54575347900391 ]
    [ -4.11283445358276, -0.05211491137743, 5.54575347900391 ]
    [ -4.14156770706177, -0.0808481648564339, 5.54575347900391 ]
    [ -4.14156770706177, -0.10958094149828, 5.54575347900391 ]
    [ -4.11283445358276, -0.0808481648564339, 5.54575347900391 ]
    [ -4.11283445358276, -0.10958094149828, 5.54575347900391 ]
    [ -4.08410167694092, 0.0915504023432732, 5.54575347900391 ]
    [ -4.08410167694092, 0.0628171488642693, 5.54575347900391 ]
    [ -4.05536842346191, 0.0915504023432732, 5.54575347900391 ]
    [ -4.05536842346191, 0.0628171488642693, 5.54575347900391 ]
    [ -4.08410167694092, 0.0340838953852654, 5.54575347900391 ]
    [ -4.08410167694092, 0.00535112014040351, 5.54575347900391 ]
    [ -4.05536842346191, 0.0340838953852654, 5.54575347900391 ]
    [ -4.05536842346191, 0.00535112014040351, 5.54575347900391 ]
    [ -4.02663516998291, 0.0915504023432732, 5.54575347900391 ]
    [ -4.02663516998291, 0.0628171488642693, 5.54575347900391 ]
    [ -4.00934982299805, 0.0915504023432732, 5.53647661209106 ]
    [ -4.0053334236145, 0.0628171488642693, 5.53647661209106 ]
    [ -4.00477838516235, 0.0915504023432732, 5.51283264160156 ]
    [ -4.00147390365601, 0.0915503948926926, 5.48409986495972 ]
    [ -3.99674606323242, 0.0628171488642693, 5.51283264160156 ]
    [ -3.99344158172607, 0.0628171414136887, 5.48409986495972 ]
    [ -4.02663516998291, 0.0340838953852654, 5.54575347900391 ]
    [ -4.02663516998291, 0.00535112014040351, 5.54575347900391 ]
    [ -3.99682760238647, 0.0351591631770134, 5.53833198547363 ]
    [ -3.99790239334106, 0.00535112014040351, 5.54575347900391 ]
    [ -3.98720622062683, 0.0447803027927876, 5.51283264160156 ]
    [ -3.98555421829224, 0.0464325398206711, 5.48409986495972 ]
    [ -4.08410167694092, -0.0233816560357809, 5.54575347900391 ]
    [ -4.08410167694092, -0.05211491137743, 5.54575347900391 ]
    [ -4.05536842346191, -0.0233816560357809, 5.54575347900391 ]
    [ -4.05536842346191, -0.05211491137743, 5.54575347900391 ]
    [ -4.08410167694092, -0.0808481648564339, 5.54575347900391 ]
    [ -4.08410167694092, -0.10958094149828, 5.54575347900391 ]
    [ -4.05536842346191, -0.0808481648564339, 5.54575347900391 ]
    [ -4.05536842346191, -0.10958094149828, 5.54575347900391 ]
    [ -4.02663516998291, -0.0233816560357809, 5.54575347900391 ]
    [ -4.02663516998291, -0.05211491137743, 5.54575347900391 ]
    [ -3.99790239334106, -0.0233816560357809, 5.54575347900391 ]
    [ -3.99790239334106, -0.05211491137743, 5.54575347900391 ]
    [ -4.02663516998291, -0.0808481648564339, 5.54575347900391 ]
    [ -4.02663516998291, -0.10958094149828, 5.54575347900391 ]
    [ -3.99790239334106, -0.0808481648564339, 5.54575347900391 ]
    [ -3.99790239334106, -0.10958094149828, 5.54575347900391 ]
    [ -4.19903373718262, -0.138313710689545, 5.54575347900391 ]
    [ -4.19903373718262, -0.167046964168549, 5.54575347900391 ]
    [ -4.17030048370361, -0.138313710689545, 5.54575347900391 ]
    [ -4.17030048370361, -0.167046964168549, 5.54575347900391 ]
    [ -4.19903373718262, -0.195780217647552, 5.54575347900391 ]
    [ -4.19903373718262, -0.224512994289398, 5.54575347900391 ]
    [ -4.17030048370361, -0.195780217647552, 5.54575347900391 ]
    [ -4.17030048370361, -0.224512994289398, 5.54575347900391 ]
    [ -4.14156770706177, -0.138313710689545, 5.54575347900391 ]
    [ -4.14156770706177, -0.167046964168549, 5.54575347900391 ]
    [ -4.11283445358276, -0.138313710689545, 5.54575347900391 ]
    [ -4.11283445358276, -0.167046964168549, 5.54575347900391 ]
    [ -4.14156770706177, -0.195780217647552, 5.54575347900391 ]
    [ -4.14156770706177, -0.224512994289398, 5.54575347900391 ]
    [ -4.11283445358276, -0.195780217647552, 5.54575347900391 ]
    [ -4.11283445358276, -0.224512994289398, 5.54575347900391 ]
    [ -4.19903373718262, -0.253246247768402, 5.54575347900391 ]
    [ -4.19903373718262, -0.281979024410248, 5.54575347900391 ]
    [ -4.17030048370361, -0.253246247768402, 5.54575347900391 ]
    [ -4.17030048370361, -0.281979024410248, 5.54575347900391 ]
    [ -4.19903373718262, -0.310711801052094, 5.54575347900391 ]
    [ -4.19903373718262, -0.339445054531097, 5.54575347900391 ]
    [ -4.17030048370361, -0.310711801052094, 5.54575347900391 ]
    [ -4.17030048370361, -0.339445054531097, 5.54575347900391 ]
    [ -4.14156770706177, -0.253246247768402, 5.54575347900391 ]
    [ -4.14156770706177, -0.281979024410248, 5.54575347900391 ]
    [ -4.11283445358276, -0.253246247768402, 5.54575347900391 ]
    [ -4.11283445358276, -0.281979024410248, 5.54575347900391 ]
    [ -4.14156770706177, -0.310711801052094, 5.54575347900391 ]
    [ -4.14156770706177, -0.339445054531097, 5.54575347900391 ]
    [ -4.11283445358276, -0.310711801052094, 5.54575347900391 ]
    [ -4.11283445358276, -0.339445054531097, 5.54575347900391 ]
    [ -4.08410167694092, -0.138313710689545, 5.54575347900391 ]
    [ -4.08410167694092, -0.167046964168549, 5.54575347900391 ]
    [ -4.05536842346191, -0.138313710689545, 5.54575347900391 ]
    [ -4.05536842346191, -0.167046964168549, 5.54575347900391 ]
    [ -4.08410167694092, -0.195780217647552, 5.54575347900391 ]
    [ -4.08410167694092, -0.224512994289398, 5.54575347900391 ]
    [ -4.05536842346191, -0.195780217647552, 5.54575347900391 ]
    [ -4.05536842346191, -0.224512994289398, 5.54575347900391 ]
    [ -4.02663516998291, -0.138313710689545, 5.54575347900391 ]
    [ -4.02663516998291, -0.167046964168549, 5.54575347900391 ]
    [ -3.99790239334106, -0.138313710689545, 5.54575347900391 ]
    [ -3.99790239334106, -0.167046964168549, 5.54575347900391 ]
    [ -4.02663516998291, -0.195780217647552, 5.54575347900391 ]
    [ -4.02663516998291, -0.224512994289398, 5.54575347900391 ]
    [ -3.99790239334106, -0.195780217647552, 5.54575347900391 ]
    [ -3.99790239334106, -0.224512994289398, 5.54575347900391 ]
    [ -4.08410167694092, -0.253246247768402, 5.54575347900391 ]
    [ -4.08410167694092, -0.281979024410248, 5.54575347900391 ]
    [ -4.05536842346191, -0.253246247768402, 5.54575347900391 ]
    [ -4.05536842346191, -0.281979024410248, 5.54575347900391 ]
    [ -4.08410167694092, -0.310711801052094, 5.54575347900391 ]
    [ -4.08410167694092, -0.339445054531097, 5.54575347900391 ]
    [ -4.05536842346191, -0.310711801052094, 5.54575347900391 ]
    [ -4.05536842346191, -0.339445054531097, 5.54575347900391 ]
    [ -4.02663516998291, -0.253246247768402, 5.54575347900391 ]
    [ -4.02663516998291, -0.281979024410248, 5.54575347900391 ]
    [ -3.99790239334106, -0.253246247768402, 5.54575347900391 ]
    [ -3.99790239334106, -0.281979024410248, 5.54575347900391 ]
    [ -4.02663516998291, -0.310711801052094, 5.54575347900391 ]
    [ -4.02663516998291, -0.339445054531097, 5.54575347900391 ]
    [ -3.99790239334106, -0.310711801052094, 5.54575347900391 ]
    [ -3.99790239334106, -0.339445054531097, 5.54575347900391 ]
    [ -3.96916937828064, 0.0249543711543083, 5.53445959091187 ]
    [ -3.96916937828064, 0.00535112014040351, 5.54373693466187 ]
    [ -3.94043636322021, 0.0203204676508904, 5.53244256973267 ]
    [ -3.94043636322021, 0.00535111967474222, 5.54171991348267 ]
    [ -3.96916937828064, 0.0318427570164204, 5.51283264160156 ]
    [ -3.96916937828064, 0.0351472347974777, 5.48409986495972 ]
    [ -3.94043636322021, 0.0225759036839008, 5.51283264160156 ]
    [ -3.94043636322021, 0.0258803814649582, 5.48409986495972 ]
    [ -3.92484474182129, 0.0201192423701286, 5.53069496154785 ]
    [ -3.92400026321411, 0.00535111874341965, 5.53445959091187 ]
    [ -3.92340612411499, 0.0211468227207661, 5.51283264160156 ]
    [ -3.92175388336182, 0.0227990597486496, 5.48409986495972 ]
    [ -3.92027854919434, 0.00535111548379064, 5.51283264160156 ]
    [ -3.91697406768799, 0.00535111082717776, 5.48409986495972 ]
    [ -3.96916937828064, -0.0233816560357809, 5.54575347900391 ]
    [ -3.96916937828064, -0.05211491137743, 5.54575347900391 ]
    [ -3.94043636322021, -0.0233816560357809, 5.54575347900391 ]
    [ -3.94043636322021, -0.05211491137743, 5.54575347900391 ]
    [ -3.96916937828064, -0.0808481648564339, 5.54575347900391 ]
    [ -3.96916937828064, -0.10958094149828, 5.54575347900391 ]
    [ -3.94043636322021, -0.0808481648564339, 5.54575347900391 ]
    [ -3.94043636322021, -0.10958094149828, 5.54575347900391 ]
    [ -3.91998386383057, -0.0233816578984261, 5.53647661209106 ]
    [ -3.91062831878662, -0.0510396435856819, 5.53833198547363 ]
    [ -3.88297033309937, -0.0603951886296272, 5.53647661209106 ]
    [ -3.91224575042725, -0.0233816616237164, 5.51283264160156 ]
    [ -3.9089412689209, -0.0233816653490067, 5.48409986495972 ]
    [ -3.9010066986084, -0.0414180271327496, 5.51283264160156 ]
    [ -3.89935445785522, -0.039765790104866, 5.48409986495972 ]
    [ -3.88297033309937, -0.052656602114439, 5.51283264160156 ]
    [ -3.88297033309937, -0.0493521243333817, 5.48409986495972 ]
    [ -3.91170334815979, -0.0808481648564339, 5.54575347900391 ]
    [ -3.91170334815979, -0.10958094149828, 5.54575347900391 ]
    [ -3.88297033309937, -0.0808481648564339, 5.54575347900391 ]
    [ -3.88297033309937, -0.10958094149828, 5.54575347900391 ]
    [ -3.85423731803894, -0.0644115880131721, 5.53647661209106 ]
    [ -3.83864593505859, -0.0652565434575081, 5.53338384628296 ]
    [ -3.85423731803894, -0.0606894008815289, 5.51283264160156 ]
    [ -3.85423731803894, -0.0573849231004715, 5.48409986495972 ]
    [ -3.83720731735229, -0.0638179257512093, 5.51283264160156 ]
    [ -3.83555507659912, -0.062165692448616, 5.48409986495972 ]
    [ -3.85423731803894, -0.0808481648564339, 5.54575347900391 ]
    [ -3.85423731803894, -0.10958094149828, 5.54575347900391 ]
    [ -3.82764267921448, -0.0829863026738167, 5.53833198547363 ]
    [ -3.82550430297852, -0.10958094149828, 5.54575347900391 ]
    [ -3.82284069061279, -0.0781850293278694, 5.51283264160156 ]
    [ -3.82118844985962, -0.0765327960252762, 5.48409986495972 ]
    [ -3.80991315841675, -0.093989796936512, 5.53338384628296 ]
    [ -3.80675172805786, -0.10958094149828, 5.53647661209106 ]
    [ -3.80847477912903, -0.0925516560673714, 5.51283264160156 ]
    [ -3.80682277679443, -0.0908994227647781, 5.48409986495972 ]
    [ -3.80071377754211, -0.10958094149828, 5.51283264160156 ]
    [ -3.79740953445435, -0.10958094894886, 5.48409986495972 ]
    [ -3.96916937828064, -0.138313710689545, 5.54575347900391 ]
    [ -3.96916937828064, -0.167046964168549, 5.54575347900391 ]
    [ -3.94043636322021, -0.138313710689545, 5.54575347900391 ]
    [ -3.94043636322021, -0.167046964168549, 5.54575347900391 ]
    [ -3.96916937828064, -0.195780217647552, 5.54575347900391 ]
    [ -3.96916937828064, -0.224512994289398, 5.54575347900391 ]
    [ -3.94043636322021, -0.195780217647552, 5.54575347900391 ]
    [ -3.94043636322021, -0.224512994289398, 5.54575347900391 ]
    [ -3.91170334815979, -0.138313710689545, 5.54575347900391 ]
    [ -3.91170334815979, -0.167046964168549, 5.54575347900391 ]
    [ -3.88297033309937, -0.138313710689545, 5.54575347900391 ]
    [ -3.88297033309937, -0.167046964168549, 5.54575347900391 ]
    [ -3.91170334815979, -0.195780217647552, 5.54575347900391 ]
    [ -3.91170334815979, -0.224512994289398, 5.54575347900391 ]
    [ -3.88297033309937, -0.195780217647552, 5.54575347900391 ]
    [ -3.88297033309937, -0.224512994289398, 5.54575347900391 ]
    [ -3.96916937828064, -0.253246247768402, 5.54575347900391 ]
    [ -3.96916937828064, -0.281979024410248, 5.54575347900391 ]
    [ -3.94043636322021, -0.253246247768402, 5.54575347900391 ]
    [ -3.94043636322021, -0.281979024410248, 5.54575347900391 ]
    [ -3.96916937828064, -0.310711801052094, 5.54575347900391 ]
    [ -3.96916937828064, -0.339445054531097, 5.54575347900391 ]
    [ -3.94043636322021, -0.310711801052094, 5.54575347900391 ]
    [ -3.94043636322021, -0.339445054531097, 5.54575347900391 ]
    [ -3.91170334815979, -0.253246247768402, 5.54575347900391 ]
    [ -3.91170334815979, -0.281979024410248, 5.54575347900391 ]
    [ -3.88297033309937, -0.253246247768402, 5.54575347900391 ]
    [ -3.88297033309937, -0.281979024410248, 5.54575347900391 ]
    [ -3.91170334815979, -0.310711801052094, 5.54575347900391 ]
    [ -3.91170334815979, -0.339445054531097, 5.54575347900391 ]
    [ -3.88297033309937, -0.310711801052094, 5.54575347900391 ]
    [ -3.88297033309937, -0.339445054531097, 5.54575347900391 ]
    [ -3.85423731803894, -0.138313710689545, 5.54575347900391 ]
    [ -3.85423731803894, -0.167046964168549, 5.54575347900391 ]
    [ -3.82550430297852, -0.138313710689545, 5.54575347900391 ]
    [ -3.82550430297852, -0.167046964168549, 5.54575347900391 ]
    [ -3.85423731803894, -0.195780217647552, 5.54575347900391 ]
    [ -3.85423731803894, -0.224512994289398, 5.54575347900391 ]
    [ -3.82550430297852, -0.195780217647552, 5.54575347900391 ]
    [ -3.82550430297852, -0.224512994289398, 5.54575347900391 ]
    [ -3.80420303344727, -0.138313710689545, 5.53647661209106 ]
    [ -3.80420303344727, -0.167046964168549, 5.53647661209106 ]
    [ -3.79561567306519, -0.138313725590706, 5.51283264160156 ]
    [ -3.79231119155884, -0.138313725590706, 5.48409986495972 ]
    [ -3.79561567306519, -0.16704697906971, 5.51283264160156 ]
    [ -3.79231119155884, -0.16704697906971, 5.48409986495972 ]
    [ -3.796870470047, -0.197238862514496, 5.53833198547363 ]
    [ -3.79677128791809, -0.224512994289398, 5.54575347900391 ]
    [ -3.78004741668701, -0.207788899540901, 5.53338384628296 ]
    [ -3.77400255203247, -0.224512994289398, 5.53647661209106 ]
    [ -3.78901028633118, -0.191417649388313, 5.51283264160156 ]
    [ -3.787358045578, -0.189765885472298, 5.48409986495972 ]
    [ -3.77804255485535, -0.205784276127815, 5.51283264160156 ]
    [ -3.77639031410217, -0.204132035374641, 5.48409986495972 ]
    [ -3.76211428642273, -0.225310757756233, 5.51188659667969 ]
    [ -3.76202392578125, -0.218498662114143, 5.48409986495972 ]
    [ -3.85423731803894, -0.253246247768402, 5.54575347900391 ]
    [ -3.85423731803894, -0.281979024410248, 5.54575347900391 ]
    [ -3.82550430297852, -0.253246247768402, 5.54575347900391 ]
    [ -3.82550430297852, -0.281979024410248, 5.54575347900391 ]
    [ -3.85423731803894, -0.310711801052094, 5.54575347900391 ]
    [ -3.85423731803894, -0.339445054531097, 5.54575347900391 ]
    [ -3.82550430297852, -0.310711801052094, 5.54575347900391 ]
    [ -3.82550430297852, -0.339445054531097, 5.54575347900391 ]
    [ -3.79677128791809, -0.253246247768402, 5.54575347900391 ]
    [ -3.79677128791809, -0.281979024410248, 5.54575347900391 ]
    [ -3.76913619041443, -0.253246247768402, 5.53647661209106 ]
    [ -3.76913619041443, -0.281979024410248, 5.53647661209106 ]
    [ -3.75476980209351, -0.253246247768402, 5.51765108108521 ]
    [ -3.75476980209351, -0.281979024410248, 5.51765108108521 ]
    [ -3.79677128791809, -0.310711801052094, 5.54575347900391 ]
    [ -3.79677128791809, -0.339445054531097, 5.54575347900391 ]
    [ -3.76913619041443, -0.310711801052094, 5.53647661209106 ]
    [ -3.76913619041443, -0.339445054531097, 5.53647661209106 ]
    [ -3.75476980209351, -0.310711801052094, 5.51765108108521 ]
    [ -3.75476980209351, -0.339445054531097, 5.51765108108521 ]
    [ -3.99816989898682, 0.091550387442112, 5.45536661148071 ]
    [ -3.99486541748047, 0.091550387442112, 5.42663335800171 ]
    [ -3.98900103569031, 0.0601282529532909, 5.45409345626831 ]
    [ -3.98811912536621, 0.0641031637787819, 5.42663335800171 ]
    [ -3.99156093597412, 0.0915503799915314, 5.39790058135986 ]
    [ -3.98825693130493, 0.0915503799915314, 5.36916732788086 ]
    [ -3.98646688461304, 0.0657553970813751, 5.39790058135986 ]
    [ -3.98481464385986, 0.067407637834549, 5.36916732788086 ]
    [ -3.98433065414429, 0.04765610024333, 5.46282243728638 ]
    [ -3.98514890670776, 0.0940380319952965, 5.3417329788208 ]
    [ -3.98417854309082, 0.105274222791195, 5.32048034667969 ]
    [ -3.98383760452271, 0.0712170824408531, 5.35217618942261 ]
    [ -4.04128503799438, 0.105547398328781, 5.01047611236572 ]
    [ -3.98573637008667, 0.102693542838097, 5.09987163543701 ]
    [ -3.98963022232056, 0.0924897044897079, 5.07897996902466 ]
    [ -3.98354625701904, 0.0771751254796982, 5.06749725341797 ]
    [ -4.0163836479187, 0.100939251482487, 5.04559659957886 ]
    [ -4.02623081207275, 0.0979189649224281, 5.0217809677124 ]
    [ -4.00207757949829, 0.0914368405938148, 5.05434608459473 ]
    [ -4.00642347335815, 0.0818300023674965, 5.02437114715576 ]
    [ -3.98638677597046, 0.0749172940850258, 5.05310440063477 ]
    [ -3.99205708503723, 0.070011593401432, 5.02437114715576 ]
    [ -3.98322916030884, 0.0487571135163307, 5.4436674118042 ]
    [ -3.98224973678589, 0.0497370138764381, 5.42663335800171 ]
    [ -3.98059749603271, 0.0513887703418732, 5.39790058135986 ]
    [ -3.97894525527954, 0.0530410073697567, 5.36916732788086 ]
    [ -3.97185850143433, 0.0402670316398144, 5.45409345626831 ]
    [ -3.96788311004639, 0.0404696837067604, 5.42663335800171 ]
    [ -3.94043636322021, 0.0291843824088573, 5.45536661148071 ]
    [ -3.94043636322021, 0.0324888601899147, 5.42663335800171 ]
    [ -3.96623086929321, 0.0421214401721954, 5.39790058135986 ]
    [ -3.96457862854004, 0.043773677200079, 5.36916780471802 ]
    [ -3.94043636322021, 0.0357928574085236, 5.39790058135986 ]
    [ -3.94043636322021, 0.0390973351895809, 5.36916780471802 ]
    [ -3.92010188102722, 0.0244508199393749, 5.45536661148071 ]
    [ -3.91844964027405, 0.0261030551046133, 5.42663335800171 ]
    [ -3.9136700630188, 0.00535110663622618, 5.45536661148071 ]
    [ -3.91036558151245, 0.00535110244527459, 5.42663335800171 ]
    [ -3.91679763793945, 0.0277552921324968, 5.39790058135986 ]
    [ -3.91514539718628, 0.0294075291603804, 5.36916780471802 ]
    [ -3.90706157684326, 0.00535109778866172, 5.39790058135986 ]
    [ -3.90375709533691, 0.00535109359771013, 5.36916780471802 ]
    [ -3.98273634910583, 0.086118720471859, 5.33302068710327 ]
    [ -3.98164033889771, 0.0940380245447159, 5.31122207641602 ]
    [ -3.97806191444397, 0.0621104463934898, 5.3417329788208 ]
    [ -3.97361540794373, 0.0628171116113663, 5.31170129776001 ]
    [ -3.97834396362305, 0.0915503650903702, 5.28296852111816 ]
    [ -3.97503972053528, 0.0915503576397896, 5.25423526763916 ]
    [ -3.96561217308044, 0.0603857189416885, 5.2839412689209 ]
    [ -3.9638397693634, 0.0647487714886665, 5.25423526763916 ]
    [ -3.94043636322021, 0.0495562702417374, 5.27821731567383 ]
    [ -3.94043636322021, 0.0523142926394939, 5.25423526763916 ]
    [ -3.96292662620544, 0.0454259142279625, 5.34043455123901 ]
    [ -3.96127438545227, 0.047078151255846, 5.31170129776001 ]
    [ -3.94043636322021, 0.0424013361334801, 5.34043455123901 ]
    [ -3.94043636322021, 0.0457053370773792, 5.31170129776001 ]
    [ -3.95856666564941, 0.0480861812829971, 5.29416751861572 ]
    [ -3.94043636322021, 0.0479045063257217, 5.29258394241333 ]
    [ -3.92450952529907, 0.0491876713931561, 5.27501249313354 ]
    [ -3.92290353775024, 0.0503821484744549, 5.25423526763916 ]
    [ -3.91349315643311, 0.0310592874884605, 5.34043455123901 ]
    [ -3.90921545028687, 0.0303878970444202, 5.31122207641602 ]
    [ -3.90045285224915, 0.00535108940675855, 5.34043455123901 ]
    [ -3.89806890487671, 0.00535108614712954, 5.31970310211182 ]
    [ -3.89687776565552, 0.0201764274388552, 5.30132484436035 ]
    [ -3.89641666412354, 0.0053510838188231, 5.30533647537231 ]
    [ -3.91364049911499, 0.0379500538110733, 5.2839412689209 ]
    [ -3.90853691101074, 0.037250529974699, 5.25423526763916 ]
    [ -3.89582252502441, 0.0212316662073135, 5.28296852111816 ]
    [ -3.89417028427124, 0.0228839013725519, 5.25423526763916 ]
    [ -3.89384412765503, 0.00535108055919409, 5.28296852111816 ]
    [ -3.89054012298584, 0.0053510763682425, 5.25423526763916 ]
    [ -3.90416121482849, -0.0260710325092077, 5.45409488677979 ]
    [ -3.90361928939819, -0.0220951680094004, 5.42663335800171 ]
    [ -3.89813137054443, -0.0385427065193653, 5.46282482147217 ]
    [ -3.89702987670898, -0.0374412164092064, 5.44366979598999 ]
    [ -3.89605021476746, -0.0364617928862572, 5.42663335800171 ]
    [ -3.88565945625305, -0.0445723123848438, 5.45409488677979 ]
    [ -3.88168382644653, -0.0440301522612572, 5.42663335800171 ]
    [ -3.90196704864502, -0.020443407818675, 5.39790058135986 ]
    [ -3.90031504631042, -0.0187911707907915, 5.36916780471802 ]
    [ -3.89439821243286, -0.0348095595836639, 5.39790058135986 ]
    [ -3.89274597167969, -0.0331573225557804, 5.36916780471802 ]
    [ -3.88003158569336, -0.0423779189586639, 5.39790058135986 ]
    [ -3.87837934494019, -0.0407256819307804, 5.36916780471802 ]
    [ -3.89866280555725, -0.0171389356255531, 5.34043455123901 ]
    [ -3.89767026901245, -0.0138802323490381, 5.32316923141479 ]
    [ -3.89109373092651, -0.0315050855278969, 5.34043455123901 ]
    [ -3.88501858711243, -0.0254301838576794, 5.31359434127808 ]
    [ -3.87672710418701, -0.0390739217400551, 5.34043455123901 ]
    [ -3.87346887588501, -0.0380811505019665, 5.32317447662354 ]
    [ -3.88099193572998, -0.0214028209447861, 5.28296852111816 ]
    [ -3.87933993339539, -0.0197505857795477, 5.25423526763916 ]
    [ -3.85423731803894, -0.0540809221565723, 5.45536661148071 ]
    [ -3.85423731803894, -0.050776444375515, 5.42663335800171 ]
    [ -3.83390307426453, -0.0605134554207325, 5.45536661148071 ]
    [ -3.83225107192993, -0.058861218392849, 5.42663335800171 ]
    [ -3.85423731803894, -0.0474724471569061, 5.39790058135986 ]
    [ -3.85423731803894, -0.0441679693758488, 5.36916780471802 ]
    [ -3.83059883117676, -0.0572094619274139, 5.39790058135986 ]
    [ -3.82894682884216, -0.0555572248995304, 5.36916780471802 ]
    [ -3.8195366859436, -0.074880562722683, 5.45536661148071 ]
    [ -3.81788444519043, -0.0732283219695091, 5.42663335800171 ]
    [ -3.81623244285583, -0.0715760886669159, 5.39790058135986 ]
    [ -3.81458044052124, -0.0699243247509003, 5.36916780471802 ]
    [ -3.80517053604126, -0.0892471894621849, 5.45536661148071 ]
    [ -3.80351853370667, -0.0875949487090111, 5.42663335800171 ]
    [ -3.794105052948, -0.109580956399441, 5.45536661148071 ]
    [ -3.79080080986023, -0.109580956399441, 5.42663335800171 ]
    [ -3.80186629295349, -0.0859427154064178, 5.39790058135986 ]
    [ -3.80021405220032, -0.084290474653244, 5.36916780471802 ]
    [ -3.78680992126465, -0.108415096998215, 5.39791202545166 ]
    [ -3.78584742546082, -0.098657101392746, 5.36916780471802 ]
    [ -3.78185176849365, -0.117215603590012, 5.38834238052368 ]
    [ -3.78074932098389, -0.113023728132248, 5.36916780471802 ]
    [ -3.85423731803894, -0.0368280224502087, 5.30534076690674 ]
    [ -3.85423731803894, -0.0408639684319496, 5.34043455123901 ]
    [ -3.85423731803894, -0.0384797863662243, 5.31970691680908 ]
    [ -3.83941173553467, -0.0372896008193493, 5.30132484436035 ]
    [ -3.82729482650757, -0.0539049878716469, 5.34043455123901 ]
    [ -3.82559633255005, -0.0522069744765759, 5.31090068817139 ]
    [ -3.85423731803894, -0.0342554897069931, 5.28296852111816 ]
    [ -3.85423731803894, -0.0309510137885809, 5.25423526763916 ]
    [ -3.83835649490356, -0.0362338870763779, 5.28296852111816 ]
    [ -3.83670425415039, -0.0345816500484943, 5.25423526763916 ]
    [ -3.82398986816406, -0.050600990653038, 5.28296852111816 ]
    [ -3.82233762741089, -0.0489487536251545, 5.25423526763916 ]
    [ -3.81292819976807, -0.068272091448307, 5.34043455123901 ]
    [ -3.81178092956543, -0.0671243444085121, 5.32047653198242 ]
    [ -3.81067943572998, -0.0660228580236435, 5.30132150650024 ]
    [ -3.80962419509888, -0.06496761739254, 5.28296852111816 ]
    [ -3.8079719543457, -0.0633149072527885, 5.25423526763916 ]
    [ -3.79856181144714, -0.0826382413506508, 5.34043455123901 ]
    [ -3.7968635559082, -0.0809402316808701, 5.31089925765991 ]
    [ -3.78419518470764, -0.0970048680901527, 5.34043455123901 ]
    [ -3.78304767608643, -0.0958571210503578, 5.32047748565674 ]
    [ -3.78194618225098, -0.0947561115026474, 5.3013219833374 ]
    [ -3.77909708023071, -0.111371494829655, 5.34043455123901 ]
    [ -3.77816152572632, -0.107093319296837, 5.31122016906738 ]
    [ -3.79525756835938, -0.0793337672948837, 5.28296852111816 ]
    [ -3.7936053276062, -0.0776820108294487, 5.25423526763916 ]
    [ -3.78089094161987, -0.0937008708715439, 5.28296852111816 ]
    [ -3.7792387008667, -0.0920486375689507, 5.25423526763916 ]
    [ -3.77427864074707, -0.109580978751183, 5.28296852111816 ]
    [ -3.77097415924072, -0.109580986201763, 5.25423526763916 ]
    [ -3.97173547744751, 0.0915503576397896, 5.22550249099731 ]
    [ -3.96930551528931, 0.091550350189209, 5.19676923751831 ]
    [ -3.96218776702881, 0.0664010122418404, 5.22550249099731 ]
    [ -3.96097230911255, 0.0676164627075195, 5.19676923751831 ]
    [ -3.94043636322021, 0.0556182898581028, 5.22550249099731 ]
    [ -3.94043636322021, 0.0580487251281738, 5.19676923751831 ]
    [ -3.97017955780029, 0.091550350189209, 5.16803646087646 ]
    [ -3.97348380088806, 0.0915503427386284, 5.13930320739746 ]
    [ -3.96140956878662, 0.0671792030334473, 5.16803646087646 ]
    [ -3.96306180953979, 0.0655269548296928, 5.13930320739746 ]
    [ -3.94043636322021, 0.0571746788918972, 5.16803646087646 ]
    [ -3.94043636322021, 0.0538701936602592, 5.13930320739746 ]
    [ -3.92125129699707, 0.0520343817770481, 5.22550249099731 ]
    [ -3.92003631591797, 0.0532493591308594, 5.19676923751831 ]
    [ -3.92047333717346, 0.052812572568655, 5.16803646087646 ]
    [ -3.92212533950806, 0.0511603280901909, 5.13930320739746 ]
    [ -3.90688467025757, 0.038902286440134, 5.22550249099731 ]
    [ -3.90566968917847, 0.0401177406311035, 5.19676923751831 ]
    [ -3.89251828193665, 0.0245361384004354, 5.22550249099731 ]
    [ -3.89130306243896, 0.0257511157542467, 5.19676923751831 ]
    [ -3.88723587989807, 0.00535107217729092, 5.22550249099731 ]
    [ -3.88480567932129, 0.00535106752067804, 5.19676923751831 ]
    [ -3.90610694885254, 0.039680477231741, 5.16803646087646 ]
    [ -3.90775918960571, 0.0380282327532768, 5.13930320739746 ]
    [ -3.89174032211304, 0.0253143273293972, 5.16803646087646 ]
    [ -3.89339256286621, 0.0236620828509331, 5.13930320739746 ]
    [ -3.88568019866943, 0.00535106332972646, 5.16803646087646 ]
    [ -3.88898420333862, 0.00535105913877487, 5.13930320739746 ]
    [ -3.97872400283813, 0.0924897044897079, 5.10989761352539 ]
    [ -3.98111629486084, 0.0835385173559189, 5.08665227890015 ]
    [ -3.96471357345581, 0.0638747066259384, 5.11057043075562 ]
    [ -3.97013282775879, 0.062890037894249, 5.08118009567261 ]
    [ -3.94001650810242, 0.0500502474606037, 5.11021709442139 ]
    [ -3.94931411743164, 0.0486049503087997, 5.0948634147644 ]
    [ -3.9765157699585, 0.060551144182682, 5.05310440063477 ]
    [ -3.97816777229309, 0.0556449629366398, 5.02437114715576 ]
    [ -3.9591498374939, 0.047502975910902, 5.07570791244507 ]
    [ -3.93015909194946, 0.0458626598119736, 5.10040426254272 ]
    [ -3.94001650810242, 0.0412354320287704, 5.08390617370605 ]
    [ -3.96214914321899, 0.0455794110894203, 5.05310440063477 ]
    [ -3.96380138397217, 0.0413689352571964, 5.02437114715576 ]
    [ -3.94003248214722, 0.0295667443424463, 5.05491828918457 ]
    [ -3.94886112213135, 0.0270018335431814, 5.02437114715576 ]
    [ -3.93018555641174, 0.0149040007963777, 5.04654979705811 ]
    [ -3.93449473381042, 0.00956294406205416, 5.02437114715576 ]
    [ -3.92399072647095, 0.0497064478695393, 5.1195592880249 ]
    [ -3.91332912445068, 0.0372080691158772, 5.11021709442139 ]
    [ -3.91354513168335, 0.0251207184046507, 5.08380746841431 ]
    [ -3.90519571304321, 0.0147433103993535, 5.07554340362549 ]
    [ -3.89504480361938, 0.0219721682369709, 5.11057043075562 ]
    [ -3.89635944366455, 0.0206451267004013, 5.09469842910767 ]
    [ -3.89228868484497, 0.005351054482162, 5.11057043075562 ]
    [ -3.89586734771729, 0.00523947086185217, 5.08380746841431 ]
    [ -3.92435073852539, 0.0208053402602673, 5.06570529937744 ]
    [ -3.91186904907227, 0.00524614239111543, 5.05620527267456 ]
    [ -3.91990375518799, -0.0048036826774478, 5.02437114715576 ]
    [ -3.89715147018433, -0.00441219285130501, 5.06586074829102 ]
    [ -3.87768793106079, -0.0180983487516642, 5.22550249099731 ]
    [ -3.87647294998169, -0.0168833713978529, 5.19676923751831 ]
    [ -3.87690997123718, -0.0173211134970188, 5.16803646087646 ]
    [ -3.87856197357178, -0.0189733579754829, 5.13930320739746 ]
    [ -3.88021421432495, -0.0206256024539471, 5.11057043075562 ]
    [ -3.88186645507812, -0.0222778487950563, 5.08183717727661 ]
    [ -3.89938735961914, -0.0144634461030364, 5.04670524597168 ]
    [ -3.90393733978271, -0.0237775109708309, 5.02156352996826 ]
    [ -3.89740371704102, -0.037860419601202, 5.01011371612549 ]
    [ -3.88560175895691, -0.0260133948177099, 5.05628108978271 ]
    [ -3.89320731163025, -0.0336189530789852, 5.02926921844482 ]
    [ -3.87405204772949, -0.0435037836432457, 5.04670095443726 ]
    [ -3.88160991668701, -0.0502600930631161, 5.02106952667236 ]
    [ -3.8700122833252, -0.0681128799915314, 5.0128698348999 ]
    [ -3.85423731803894, -0.0276465360075235, 5.22550249099731 ]
    [ -3.85423731803894, -0.0252165775746107, 5.19676923751831 ]
    [ -3.83505201339722, -0.0329298935830593, 5.22550249099731 ]
    [ -3.83383727073669, -0.031714916229248, 5.19676923751831 ]
    [ -3.82068586349487, -0.0472965203225613, 5.22550249099731 ]
    [ -3.81947064399719, -0.04608154296875, 5.19676923751831 ]
    [ -3.85423731803894, -0.0260906256735325, 5.16803646087646 ]
    [ -3.85423731803894, -0.0293951109051704, 5.13930320739746 ]
    [ -3.83427429199219, -0.0321521796286106, 5.16803646087646 ]
    [ -3.83592653274536, -0.0338039472699165, 5.13930320739746 ]
    [ -3.81990766525269, -0.0465183295309544, 5.16803646087646 ]
    [ -3.82155990600586, -0.0481705740094185, 5.13930320739746 ]
    [ -3.80631995201111, -0.061662670224905, 5.22550249099731 ]
    [ -3.80510473251343, -0.0604476928710938, 5.19676923751831 ]
    [ -3.80554175376892, -0.0608849562704563, 5.16803646087646 ]
    [ -3.80719351768494, -0.0625372007489204, 5.13930320739746 ]
    [ -3.79195356369019, -0.0760297700762749, 5.22550249099731 ]
    [ -3.79073858261108, -0.0748147964477539, 5.19676923751831 ]
    [ -3.77758646011353, -0.0903963968157768, 5.22550249099731 ]
    [ -3.77637147903442, -0.0891814231872559, 5.19676923751831 ]
    [ -3.76766967773438, -0.109580986201763, 5.22550249099731 ]
    [ -3.76523971557617, -0.109580993652344, 5.19676923751831 ]
    [ -3.791175365448, -0.0752525329589844, 5.16803646087646 ]
    [ -3.79282712936401, -0.0769043043255806, 5.13930320739746 ]
    [ -3.7768087387085, -0.0896186828613281, 5.16803646087646 ]
    [ -3.77846097946167, -0.0912709310650826, 5.13930320739746 ]
    [ -3.76611423492432, -0.109580993652344, 5.16803646087646 ]
    [ -3.76941871643066, -0.109581001102924, 5.13930320739746 ]
    [ -3.85231924057007, -0.0342955701053143, 5.10925388336182 ]
    [ -3.86103296279907, -0.0366439968347549, 5.08183717727661 ]
    [ -3.84146285057068, -0.0404200702905655, 5.0987982749939 ]
    [ -3.84624862670898, -0.0508446842432022, 5.08068609237671 ]
    [ -3.83779191970825, -0.0356693379580975, 5.11795377731323 ]
    [ -3.82719564437866, -0.0524115674197674, 5.11113548278809 ]
    [ -3.83575510978699, -0.0595755726099014, 5.08949613571167 ]
    [ -3.86649513244629, -0.0375628657639027, 5.06585645675659 ]
    [ -3.86055302619934, -0.0526952929794788, 5.05500888824463 ]
    [ -3.86530351638794, -0.0626592859625816, 5.03202486038208 ]
    [ -3.84143948554993, -0.0682983547449112, 5.07034063339233 ]
    [ -3.81659984588623, -0.0739374309778214, 5.10431718826294 ]
    [ -3.82488465309143, -0.080695167183876, 5.08140897750854 ]
    [ -3.81401443481445, -0.0987186580896378, 5.07332181930542 ]
    [ -3.84575510025024, -0.0732965692877769, 5.05310440063477 ]
    [ -3.85394525527954, -0.0805096849799156, 5.0237774848938 ]
    [ -3.84258699417114, -0.0983605682849884, 5.01553010940552 ]
    [ -3.83335065841675, -0.0876636728644371, 5.05310440063477 ]
    [ -3.83787846565247, -0.0929069742560387, 5.0346851348877 ]
    [ -3.81898403167725, -0.104881308972836, 5.05310440063477 ]
    [ -3.82652020454407, -0.111057780683041, 5.02697706222534 ]
    [ -3.80905914306641, -0.0644025877118111, 5.12347221374512 ]
    [ -3.79975843429565, -0.0835366398096085, 5.11370801925659 ]
    [ -3.80961275100708, -0.0930924564599991, 5.09247732162476 ]
    [ -3.79045748710632, -0.103937163949013, 5.10394382476807 ]
    [ -3.79884958267212, -0.110905662178993, 5.08437204360962 ]
    [ -3.78032636642456, -0.093135841190815, 5.1230993270874 ]
    [ -3.7772388458252, -0.11194135248661, 5.11234092712402 ]
    [ -3.78135061264038, -0.123092666268349, 5.09542226791382 ]
    [ -3.80812311172485, -0.119247935712337, 5.05310440063477 ]
    [ -3.81101417541504, -0.123755000531673, 5.03842401504517 ]
    [ -3.78900694847107, -0.138313725590706, 5.45536661148071 ]
    [ -3.7857027053833, -0.138313740491867, 5.42663335800171 ]
    [ -3.78900694847107, -0.16704697906971, 5.45536661148071 ]
    [ -3.7857027053833, -0.167046993970871, 5.42663383483887 ]
    [ -3.78322744369507, -0.138313740491867, 5.40511274337769 ]
    [ -3.78322744369507, -0.167046993970871, 5.40511274337769 ]
    [ -3.78157520294189, -0.138313740491867, 5.39074611663818 ]
    [ -3.77909374237061, -0.138313740491867, 5.36916780471802 ]
    [ -3.78157520294189, -0.167046993970871, 5.39074611663818 ]
    [ -3.77909374237061, -0.167046993970871, 5.36916780471802 ]
    [ -3.78570580482483, -0.188113644719124, 5.45536661148071 ]
    [ -3.78405356407166, -0.186461418867111, 5.42663383483887 ]
    [ -3.77473831176758, -0.202479794621468, 5.45536661148071 ]
    [ -3.7730860710144, -0.200827568769455, 5.42663383483887 ]
    [ -3.76037168502808, -0.21684642136097, 5.45536661148071 ]
    [ -3.7587194442749, -0.215194672346115, 5.42663383483887 ]
    [ -3.7829532623291, -0.184227913618088, 5.40749740600586 ]
    [ -3.77329635620117, -0.194595783948898, 5.39791202545166 ]
    [ -3.76812624931335, -0.195780247449875, 5.36916780471802 ]
    [ -3.75706744194031, -0.213542431592941, 5.39790058135986 ]
    [ -3.75541543960571, -0.211890190839767, 5.36916780471802 ]
    [ -3.77578926086426, -0.138313740491867, 5.34043455123901 ]
    [ -3.77248477935791, -0.138313755393028, 5.31170129776001 ]
    [ -3.77578926086426, -0.167046993970871, 5.34043455123901 ]
    [ -3.77248477935791, -0.167047008872032, 5.31170177459717 ]
    [ -3.76918029785156, -0.138313755393028, 5.28296852111816 ]
    [ -3.76587581634521, -0.138313755393028, 5.25423526763916 ]
    [ -3.76918029785156, -0.167047008872032, 5.28296852111816 ]
    [ -3.76587581634521, -0.167047008872032, 5.25423526763916 ]
    [ -3.76288557052612, -0.198359459638596, 5.34011697769165 ]
    [ -3.76307821273804, -0.194219097495079, 5.31170177459717 ]
    [ -3.75428342819214, -0.210758179426193, 5.34948253631592 ]
    [ -3.76142597198486, -0.192567333579063, 5.28296852111816 ]
    [ -3.75977373123169, -0.19091509282589, 5.25423526763916 ]
    [ -3.76257133483887, -0.138313770294189, 5.22550249099731 ]
    [ -3.76014137268066, -0.138313770294189, 5.19676923751831 ]
    [ -3.76257133483887, -0.167047023773193, 5.22550249099731 ]
    [ -3.76014137268066, -0.167047023773193, 5.19676923751831 ]
    [ -3.76101589202881, -0.138313770294189, 5.16803646087646 ]
    [ -3.76432037353516, -0.138313785195351, 5.13930320739746 ]
    [ -3.76101589202881, -0.167047023773193, 5.16803646087646 ]
    [ -3.76432037353516, -0.167047038674355, 5.13930320739746 ]
    [ -3.75812149047852, -0.189262866973877, 5.22550249099731 ]
    [ -3.75690650939941, -0.188047885894775, 5.19676923751831 ]
    [ -3.75734376907349, -0.188484668731689, 5.16803646087646 ]
    [ -3.75899600982666, -0.190136924386024, 5.13930320739746 ]
    [ -3.81516218185425, -0.129635840654373, 5.01926851272583 ]
    [ -3.78808641433716, -0.132804408669472, 5.07626676559448 ]
    [ -3.77011632919312, -0.138313785195351, 5.11057043075562 ]
    [ -3.77886939048767, -0.140754714608192, 5.08424139022827 ]
    [ -3.7676248550415, -0.167047038674355, 5.11057043075562 ]
    [ -3.77303838729858, -0.167047038674355, 5.08183717727661 ]
    [ -3.79347229003906, -0.140754714608192, 5.05527353286743 ]
    [ -3.80579590797424, -0.138853579759598, 5.0270562171936 ]
    [ -3.78571486473083, -0.157840743660927, 5.04714155197144 ]
    [ -3.78863430023193, -0.167269736528397, 5.02151155471802 ]
    [ -3.78194236755371, -0.151959434151649, 5.06629705429077 ]
    [ -3.77885890007019, -0.167269721627235, 5.05527353286743 ]
    [ -3.78023195266724, -0.176996260881424, 5.02918291091919 ]
    [ -3.76064825057983, -0.191789165139198, 5.11057043075562 ]
    [ -3.76230049133301, -0.193441405892372, 5.08183717727661 ]
    [ -3.78241157531738, -0.181422740221024, 5.01002740859985 ]
    [ -3.76319408416748, -0.198048129677773, 5.05271625518799 ]
    [ -3.77329587936401, -0.192912608385086, 5.02151155471802 ]
    [ -3.75583457946777, -0.214846149086952, 5.04287958145142 ]
    [ -3.7583429813385, -0.224459677934647, 5.02466535568237 ]
    [ -3.75531053543091, -0.244870215654373, 5.01528358459473 ]
    [ -3.75330209732056, -0.235420659184456, 5.50167846679688 ]
    [ -3.75229144096375, -0.232865288853645, 5.48409986495972 ]
    [ -3.75311756134033, -0.253246247768402, 5.50328493118286 ]
    [ -3.75091123580933, -0.253246277570724, 5.48409986495972 ]
    [ -3.75311756134033, -0.281979024410248, 5.50328493118286 ]
    [ -3.75091123580933, -0.28197905421257, 5.48409986495972 ]
    [ -3.75311756134033, -0.310711801052094, 5.50328493118286 ]
    [ -3.75091123580933, -0.310711830854416, 5.48409986495972 ]
    [ -3.75311756134033, -0.339445054531097, 5.50328493118286 ]
    [ -3.75091123580933, -0.33944508433342, 5.48409986495972 ]
    [ -3.75063943862915, -0.231213048100471, 5.45536661148071 ]
    [ -3.74898719787598, -0.229560822248459, 5.42663383483887 ]
    [ -3.7473349571228, -0.227908581495285, 5.39790058135986 ]
    [ -3.74568271636963, -0.226256817579269, 5.36916780471802 ]
    [ -3.75318193435669, -0.209656700491905, 5.33032703399658 ]
    [ -3.75211095809937, -0.208586201071739, 5.31170177459717 ]
    [ -3.74566459655762, -0.222006767988205, 5.34011697769165 ]
    [ -3.74081754684448, -0.224513038992882, 5.31170177459717 ]
    [ -3.75045871734619, -0.206933960318565, 5.28296852111816 ]
    [ -3.74880647659302, -0.205281719565392, 5.25423526763916 ]
    [ -3.73751306533813, -0.224513038992882, 5.28296852111816 ]
    [ -3.73277759552002, -0.225109562277794, 5.25504064559937 ]
    [ -3.72423362731934, -0.235085472464561, 5.24599933624268 ]
    [ -3.74760675430298, -0.253246277570724, 5.45536661148071 ]
    [ -3.74430227279663, -0.253246277570724, 5.42663383483887 ]
    [ -3.74760675430298, -0.28197905421257, 5.45536661148071 ]
    [ -3.74430227279663, -0.28197905421257, 5.42663383483887 ]
    [ -3.74099779129028, -0.253246277570724, 5.39790058135986 ]
    [ -3.73769354820251, -0.253246277570724, 5.36916780471802 ]
    [ -3.74099779129028, -0.28197905421257, 5.39790058135986 ]
    [ -3.73769354820251, -0.28197905421257, 5.36916780471802 ]
    [ -3.74760675430298, -0.310711830854416, 5.45536661148071 ]
    [ -3.74430227279663, -0.310711830854416, 5.42663383483887 ]
    [ -3.74760675430298, -0.33944508433342, 5.45536661148071 ]
    [ -3.74430227279663, -0.33944508433342, 5.42663383483887 ]
    [ -3.74099779129028, -0.310711830854416, 5.39790058135986 ]
    [ -3.73769354820251, -0.310711830854416, 5.36916780471802 ]
    [ -3.74099779129028, -0.33944508433342, 5.39790058135986 ]
    [ -3.73769354820251, -0.33944508433342, 5.36916780471802 ]
    [ -3.73438906669617, -0.253246277570724, 5.34043455123901 ]
    [ -3.73108458518982, -0.253246277570724, 5.31170177459717 ]
    [ -3.73438906669617, -0.28197905421257, 5.34043455123901 ]
    [ -3.73108458518982, -0.28197905421257, 5.31170177459717 ]
    [ -3.72778010368347, -0.253246307373047, 5.28296852111816 ]
    [ -3.72553324699402, -0.253246307373047, 5.26343154907227 ]
    [ -3.72778010368347, -0.281979084014893, 5.28296852111816 ]
    [ -3.72553324699402, -0.281979084014893, 5.26343154907227 ]
    [ -3.72388124465942, -0.253246307373047, 5.24906492233276 ]
    [ -3.72388124465942, -0.281979084014893, 5.24906492233276 ]
    [ -3.73438906669617, -0.310711830854416, 5.34043455123901 ]
    [ -3.73108458518982, -0.310711830854416, 5.31170177459717 ]
    [ -3.73438906669617, -0.33944508433342, 5.34043455123901 ]
    [ -3.73108458518982, -0.33944508433342, 5.31170177459717 ]
    [ -3.72778010368347, -0.310711860656738, 5.28296852111816 ]
    [ -3.72553324699402, -0.310711860656738, 5.26343154907227 ]
    [ -3.72778010368347, -0.339445114135742, 5.28296852111816 ]
    [ -3.72553324699402, -0.339445114135742, 5.26343154907227 ]
    [ -3.72388124465942, -0.310711860656738, 5.24906492233276 ]
    [ -3.72388124465942, -0.339445114135742, 5.24906492233276 ]
    [ -3.74715423583984, -0.203629493713379, 5.22550249099731 ]
    [ -3.74593925476074, -0.202414512634277, 5.19676923751831 ]
    [ -3.73278760910034, -0.217995166778564, 5.22550249099731 ]
    [ -3.73157262802124, -0.216780185699463, 5.19676923751831 ]
    [ -3.72305488586426, -0.232361793518066, 5.22550249099731 ]
    [ -3.72183990478516, -0.231146812438965, 5.19676923751831 ]
    [ -3.74637651443481, -0.20285177230835, 5.16803646087646 ]
    [ -3.74802875518799, -0.204503551125526, 5.13930320739746 ]
    [ -3.73200988769531, -0.217217445373535, 5.16803646087646 ]
    [ -3.73366212844849, -0.21886970102787, 5.13930320739746 ]
    [ -3.72227716445923, -0.231584072113037, 5.16803646087646 ]
    [ -3.7239294052124, -0.233236327767372, 5.13930320739746 ]
    [ -3.74968099594116, -0.2061557918787, 5.11057043075562 ]
    [ -3.75133275985718, -0.207807555794716, 5.08183717727661 ]
    [ -3.73382687568665, -0.225459590554237, 5.11280727386475 ]
    [ -3.73944902420044, -0.224513068795204, 5.08183717727661 ]
    [ -3.72481679916382, -0.235668197274208, 5.12387609481812 ]
    [ -3.75266313552856, -0.209137931466103, 5.06203460693359 ]
    [ -3.74737143516541, -0.224459663033485, 5.05271625518799 ]
    [ -3.75142669677734, -0.234001189470291, 5.03443908691406 ]
    [ -3.72117137908936, -0.253246307373047, 5.22550249099731 ]
    [ -3.71874117851257, -0.253246307373047, 5.19676923751831 ]
    [ -3.72117137908936, -0.281979084014893, 5.22550249099731 ]
    [ -3.71874117851257, -0.281979084014893, 5.19676923751831 ]
    [ -3.71961545944214, -0.253246307373047, 5.16803646087646 ]
    [ -3.72292017936707, -0.253246307373047, 5.13930320739746 ]
    [ -3.71961569786072, -0.281979084014893, 5.16803646087646 ]
    [ -3.72292017936707, -0.281979084014893, 5.13930320739746 ]
    [ -3.72117137908936, -0.310711860656738, 5.22550249099731 ]
    [ -3.71874117851257, -0.310711860656738, 5.19676923751831 ]
    [ -3.72117137908936, -0.339445114135742, 5.22550249099731 ]
    [ -3.71874117851257, -0.339445114135742, 5.19676923751831 ]
    [ -3.71961545944214, -0.310711860656738, 5.16803646087646 ]
    [ -3.72291994094849, -0.310711860656738, 5.13930320739746 ]
    [ -3.71961545944214, -0.339445114135742, 5.16803646087646 ]
    [ -3.72291994094849, -0.339445114135742, 5.13930320739746 ]
    [ -3.72640800476074, -0.253246307373047, 5.10897827148438 ]
    [ -3.72971653938293, -0.253246337175369, 5.08183717727661 ]
    [ -3.72640776634216, -0.281979084014893, 5.10897779464722 ]
    [ -3.72952890396118, -0.281979113817215, 5.08183717727661 ]
    [ -3.72475576400757, -0.253246307373047, 5.12334489822388 ]
    [ -3.72475552558899, -0.281979084014893, 5.12334394454956 ]
    [ -3.73613357543945, -0.253246337175369, 5.05310440063477 ]
    [ -3.74749684333801, -0.253966838121414, 5.02466535568237 ]
    [ -3.73283338546753, -0.281979113817215, 5.05310440063477 ]
    [ -3.73934006690979, -0.281979113817215, 5.02437114715576 ]
    [ -3.72640752792358, -0.310711860656738, 5.10897731781006 ]
    [ -3.72952890396118, -0.310711890459061, 5.08183717727661 ]
    [ -3.72640752792358, -0.339445114135742, 5.1089768409729 ]
    [ -3.7295286655426, -0.339445143938065, 5.08183717727661 ]
    [ -3.72475528717041, -0.310711860656738, 5.12334394454956 ]
    [ -3.72475528717041, -0.339445114135742, 5.12334299087524 ]
    [ -3.73283338546753, -0.310711890459061, 5.05310440063477 ]
    [ -3.73660802841187, -0.310711890459061, 5.02437114715576 ]
    [ -3.73283314704895, -0.339445143938065, 5.05310440063477 ]
    [ -3.73613786697388, -0.339445143938065, 5.02437114715576 ]
    [ -4.19903373718262, 0.202949017286301, 4.99563837051392 ]
    [ -4.19903373718262, 0.199644535779953, 4.96690511703491 ]
    [ -4.17291784286499, 0.197532147169113, 4.99563837051392 ]
    [ -4.17571783065796, 0.195879906415939, 4.96690511703491 ]
    [ -4.15855121612549, 0.189308613538742, 4.99563837051392 ]
    [ -4.16135120391846, 0.186093300580978, 4.96690511703491 ]
    [ -4.19903373718262, 0.196340039372444, 4.93817234039307 ]
    [ -4.19903373718262, 0.193401768803596, 4.91352987289429 ]
    [ -4.19903373718262, 0.190605118870735, 4.89916324615479 ]
    [ -4.17980289459229, 0.194227650761604, 4.93817234039307 ]
    [ -4.18283176422119, 0.192972615361214, 4.91756057739258 ]
    [ -4.16543626785278, 0.181694939732552, 4.93817234039307 ]
    [ -4.17083406448364, 0.177446320652962, 4.90920352935791 ]
    [ -4.15883636474609, 0.161614373326302, 4.90084648132324 ]
    [ -4.14418506622314, 0.174942463636398, 4.99563837051392 ]
    [ -4.14583683013916, 0.171727150678635, 4.96690511703491 ]
    [ -4.1498646736145, 0.167328789830208, 4.93817234039307 ]
    [ -4.15402221679688, 0.164546921849251, 4.92000198364258 ]
    [ -4.12981843948364, 0.162466019392014, 4.99563837051392 ]
    [ -4.13147068023682, 0.16081377863884, 4.96690511703491 ]
    [ -4.11283445358276, 0.154015988111496, 4.99563837051392 ]
    [ -4.11283445358276, 0.14913222193718, 4.96690511703491 ]
    [ -4.135498046875, 0.158183053135872, 4.93817234039307 ]
    [ -4.14329385757446, 0.154959157109261, 4.91002988815308 ]
    [ -4.11087322235107, 0.142590954899788, 4.93729448318481 ]
    [ -4.11872529983521, 0.139812901616096, 4.90943908691406 ]
    [ -4.09998846054077, 0.133723691105843, 4.92713165283203 ]
    [ -4.1043586730957, 0.131061032414436, 4.90943908691406 ]
    [ -4.19903373718262, 0.176238968968391, 4.88316822052002 ]
    [ -4.17799139022827, 0.171190217137337, 4.88861179351807 ]
    [ -4.19903373718262, 0.158660843968391, 4.86880207061768 ]
    [ -4.19903373718262, 0.144294217228889, 4.86169767379761 ]
    [ -4.19903373718262, 0.120283074676991, 4.84940624237061 ]
    [ -4.16869211196899, 0.14996762573719, 4.87831830978394 ]
    [ -4.17854738235474, 0.138320878148079, 4.86438465118408 ]
    [ -4.15939235687256, 0.131738141179085, 4.8680248260498 ]
    [ -4.16950225830078, 0.121409840881824, 4.85861873626709 ]
    [ -4.14156770706177, 0.141988709568977, 4.88673400878906 ]
    [ -4.13968944549561, 0.121409848332405, 4.87164688110352 ]
    [ -4.14801502227783, 0.112583108246326, 4.86248111724854 ]
    [ -4.12395763397217, 0.136625245213509, 4.89184665679932 ]
    [ -4.11376190185547, 0.120840981602669, 4.885413646698 ]
    [ -4.09075260162354, 0.14056584239006, 4.99563837051392 ]
    [ -4.09496688842773, 0.137334316968918, 4.96690511703491 ]
    [ -4.07638597488403, 0.129549473524094, 4.99563837051392 ]
    [ -4.08060026168823, 0.126317948102951, 4.96690511703491 ]
    [ -4.05810928344727, 0.115182846784592, 4.99563837051392 ]
    [ -4.06192588806152, 0.111951313912868, 4.96690511703491 ]
    [ -4.09714603424072, 0.135663479566574, 4.94628715515137 ]
    [ -4.086181640625, 0.125565484166145, 4.93729448318481 ]
    [ -4.08192253112793, 0.115555241703987, 4.90690422058105 ]
    [ -4.06492519378662, 0.109622441232204, 4.93817234039307 ]
    [ -4.06752824783325, 0.107610657811165, 4.91479206085205 ]
    [ -4.09004783630371, 0.111635640263557, 4.89096975326538 ]
    [ -4.19903373718262, 0.102019257843494, 4.83968162536621 ]
    [ -4.16764307022095, 0.0915803387761116, 4.8426570892334 ]
    [ -4.1562933921814, 0.0768808797001839, 4.83778190612793 ]
    [ -4.19903373718262, 0.0876531079411507, 4.8359317779541 ]
    [ -4.20095491409302, 0.0603689588606358, 4.82410383224487 ]
    [ -4.21181344985962, 0.0491594709455967, 4.80849599838257 ]
    [ -4.17544889450073, 0.0820226147770882, 4.83649015426636 ]
    [ -4.16764307022095, 0.0655087903141975, 4.83559703826904 ]
    [ -4.19265794754028, 0.0418123640120029, 4.81733465194702 ]
    [ -4.19845390319824, 0.0323147177696228, 4.79447984695435 ]
    [ -4.18509483337402, 0.0195726733654737, 4.78046321868896 ]
    [ -4.17141008377075, 0.0329746641218662, 4.82410383224487 ]
    [ -4.18172740936279, 0.0226573348045349, 4.79961824417114 ]
    [ -4.16257190704346, 0.0184354223310947, 4.81733465194702 ]
    [ -4.17141008377075, 0.0167540907859802, 4.79182720184326 ]
    [ -4.1288595199585, 0.10452026873827, 4.86714792251587 ]
    [ -4.13968944549561, 0.0935854390263557, 4.85554170608521 ]
    [ -4.14156770706177, 0.0706824734807014, 4.84136962890625 ]
    [ -4.11283445358276, 0.0977754145860672, 4.87105178833008 ]
    [ -4.11283445358276, 0.0834087803959846, 4.86273622512817 ]
    [ -4.11484384536743, 0.0606708005070686, 4.84851503372192 ]
    [ -4.14156770706177, 0.0563158467411995, 4.83624315261841 ]
    [ -4.12576103210449, 0.0496625378727913, 4.83690500259399 ]
    [ -4.10660552978516, 0.0420188382267952, 4.8414363861084 ]
    [ -4.14156770706177, 0.034083791077137, 4.83456802368164 ]
    [ -4.14156770706177, 0.0151261724531651, 4.8215651512146 ]
    [ -4.14109325408936, 0.00244420766830444, 4.79549789428711 ]
    [ -4.11484384536743, 0.0330981686711311, 4.83584594726562 ]
    [ -4.11172580718994, 0.00532049359753728, 4.82410383224487 ]
    [ -4.12056493759155, -0.00427728751674294, 4.80573606491089 ]
    [ -4.1311993598938, -0.0133619913831353, 4.78658056259155 ]
    [ -4.10140943527222, -0.011431273072958, 4.81733465194702 ]
    [ -4.11189937591553, -0.0219741463661194, 4.79525089263916 ]
    [ -4.10323429107666, -0.0429301857948303, 4.78476619720459 ]
    [ -4.04374313354492, 0.103629559278488, 4.99563837051392 ]
    [ -4.04755926132202, 0.100704155862331, 4.96690511703491 ]
    [ -4.07089233398438, 0.10494227707386, 4.89563655853271 ]
    [ -4.05055856704712, 0.0981945618987083, 4.93817234039307 ]
    [ -4.05523204803467, 0.092838242650032, 4.90690803527832 ]
    [ -4.04293632507324, 0.0746898204088211, 4.89902353286743 ]
    [ -4.02430248260498, 0.0878042876720428, 4.99535369873047 ]
    [ -4.02948617935181, 0.0863375291228294, 4.96690511703491 ]
    [ -4.01316928863525, 0.0764674842357635, 4.98558616638184 ]
    [ -4.0151195526123, 0.074584923684597, 4.96690511703491 ]
    [ -4.01026201248169, 0.0787787139415741, 5.00474119186401 ]
    [ -3.99957180023193, 0.0673942267894745, 4.99535369873047 ]
    [ -3.99759721755981, 0.0581812523305416, 4.96927642822266 ]
    [ -4.03392744064331, 0.0838279351592064, 4.93817234039307 ]
    [ -4.03824663162231, 0.0807351619005203, 4.91817903518677 ]
    [ -4.01956081390381, 0.0685262307524681, 4.93817234039307 ]
    [ -4.02729892730713, 0.0619620867073536, 4.91079378128052 ]
    [ -4.00783967971802, 0.0541596040129662, 4.93817234039307 ]
    [ -4.01166105270386, 0.0492338724434376, 4.9225640296936 ]
    [ -3.98781585693359, 0.0436114929616451, 4.96127986907959 ]
    [ -4.01635074615479, 0.0431894809007645, 4.90340900421143 ]
    [ -3.99347329139709, 0.0378541573882103, 4.93817234039307 ]
    [ -4.0005054473877, 0.0315975733101368, 4.91329765319824 ]
    [ -3.98934984207153, 0.0155543852597475, 4.90403079986572 ]
    [ -4.08460998535156, 0.091122105717659, 4.8808856010437 ]
    [ -4.09832668304443, 0.0773024037480354, 4.86627054214478 ]
    [ -4.0791711807251, 0.0696897059679031, 4.87080144882202 ]
    [ -4.08689022064209, 0.061194371432066, 4.86210489273071 ]
    [ -4.06209182739258, 0.0857867747545242, 4.88995695114136 ]
    [ -4.05501699447632, 0.0626124888658524, 4.8797812461853 ]
    [ -4.06709766387939, 0.0505346767604351, 4.86509847640991 ]
    [ -4.08458614349365, 0.0330981686711311, 4.84648656845093 ]
    [ -4.07533168792725, 0.0156640484929085, 4.84024047851562 ]
    [ -4.04794216156006, 0.0429658405482769, 4.86960554122925 ]
    [ -4.05665922164917, 0.0336665622889996, 4.85996627807617 ]
    [ -4.05359935760498, 0.00579256564378738, 4.84399366378784 ]
    [ -4.09448719024658, 0.0228633340448141, 4.83649015426636 ]
    [ -4.08458614349365, 0.00579256424680352, 4.83559703826904 ]
    [ -4.06199789047241, -0.00349145499058068, 4.83649015426636 ]
    [ -4.03550624847412, 0.0555347949266434, 4.88876104354858 ]
    [ -4.02608680725098, 0.0334996692836285, 4.87891960144043 ]
    [ -4.03582334518433, 0.0238098613917828, 4.86390256881714 ]
    [ -4.01666784286499, 0.0162329189479351, 4.86907815933228 ]
    [ -4.02640151977539, 0.00613302923738956, 4.85755777359009 ]
    [ -4.00850534439087, 0.0240339785814285, 4.88823366165161 ]
    [ -3.99763059616089, 0.00631613796576858, 4.87816619873047 ]
    [ -4.00591087341309, -0.00292306113988161, 4.86284780502319 ]
    [ -4.04284238815308, -0.010329776443541, 4.83847713470459 ]
    [ -4.08267736434937, -0.0219579301774502, 4.82410383224487 ]
    [ -4.09130573272705, -0.0305863004177809, 4.80392169952393 ]
    [ -4.07215070724487, -0.0401640497148037, 4.81733465194702 ]
    [ -4.08279514312744, -0.0511251091957092, 4.79381084442139 ]
    [ -4.05359935760498, -0.0212970320135355, 4.83559703826904 ]
    [ -4.05394458770752, -0.0506911836564541, 4.8198070526123 ]
    [ -4.06257295608521, -0.0593195557594299, 4.80285501480103 ]
    [ -4.07428455352783, -0.0696602463722229, 4.78369998931885 ]
    [ -4.04341745376587, -0.0666308999061584, 4.81017351150513 ]
    [ -4.05199670791626, -0.0777235627174377, 4.79191446304321 ]
    [ -4.04142045974731, -0.0955072045326233, 4.78097343444824 ]
    [ -4.02440309524536, -0.0212970301508904, 4.84213829040527 ]
    [ -4.01333713531494, -0.0387902781367302, 4.83820343017578 ]
    [ -3.98675584793091, -0.0120931155979633, 4.86809825897217 ]
    [ -3.99696087837219, -0.0223551299422979, 4.85662746429443 ]
    [ -3.9954571723938, -0.0498667284846306, 4.84171628952026 ]
    [ -4.03249216079712, -0.0294848028570414, 4.83649015426636 ]
    [ -4.02440309524536, -0.0498667322099209, 4.82903480529785 ]
    [ -4.00340414047241, -0.0579453036189079, 4.83271455764771 ]
    [ -3.98424911499023, -0.0671630427241325, 4.83799600601196 ]
    [ -4.02663516998291, -0.0727253556251526, 4.81336307525635 ]
    [ -4.02663516998291, -0.0870924592018127, 4.80171251296997 ]
    [ -4.02663516998291, -0.100671350955963, 4.78734588623047 ]
    [ -3.99754023551941, -0.0804882571101189, 4.82304096221924 ]
    [ -4.01083135604858, -0.0938130021095276, 4.80807018280029 ]
    [ -3.99167585372925, -0.103903353214264, 4.81336736679077 ]
    [ -4.00011587142944, -0.112628519535065, 4.79866790771484 ]
    [ -4.20425033569336, 0.0228175483644009, 4.77324056625366 ]
    [ -4.1964168548584, 0.016240056604147, 4.76450729370117 ]
    [ -4.19903373718262, 0.00478737661615014, 4.73704099655151 ]
    [ -4.17030048370361, 0.00671666394919157, 4.76577425003052 ]
    [ -4.17170858383179, -0.00523240212351084, 4.73956489562988 ]
    [ -4.20146656036377, -0.00588948838412762, 4.71007633209229 ]
    [ -4.21266651153564, -0.00870473776012659, 4.69303369522095 ]
    [ -4.1822247505188, -0.00818831846117973, 4.72083282470703 ]
    [ -4.15150928497314, -0.00420529115945101, 4.76577425003052 ]
    [ -4.15561437606812, -0.0086680119857192, 4.75082540512085 ]
    [ -4.16306972503662, -0.0143857691437006, 4.73166990280151 ]
    [ -4.19351100921631, -0.0124908229336143, 4.70167779922485 ]
    [ -4.20146656036377, -0.0161710549145937, 4.68190383911133 ]
    [ -4.17170858383179, -0.0199909936636686, 4.71007633209229 ]
    [ -4.16902256011963, -0.0320144481956959, 4.68170928955078 ]
    [ -4.15859270095825, -0.0390797443687916, 4.67355442047119 ]
    [ -4.13542366027832, -0.0231166537851095, 4.76339054107666 ]
    [ -4.14794254302979, -0.0237308237701654, 4.73956489562988 ]
    [ -4.12764930725098, -0.0382357314229012, 4.7522234916687 ]
    [ -4.13181781768799, -0.0408516600728035, 4.73704099655151 ]
    [ -4.12238931655884, -0.032517496496439, 4.77137899398804 ]
    [ -4.11282062530518, -0.0456085838377476, 4.76339054107666 ]
    [ -4.11283445358276, -0.0527601912617683, 4.73704099655151 ]
    [ -4.15283584594727, -0.0344954282045364, 4.70830821990967 ]
    [ -4.15567302703857, -0.0376177579164505, 4.69270992279053 ]
    [ -4.13846969604492, -0.043985441327095, 4.70830821990967 ]
    [ -4.14428424835205, -0.0450235195457935, 4.68170928955078 ]
    [ -4.11283445358276, -0.0574174672365189, 4.70830821990967 ]
    [ -4.11192750930786, -0.0613952465355396, 4.68179607391357 ]
    [ -4.10174560546875, -0.069622591137886, 4.67369890213013 ]
    [ -4.19903373718262, -0.0243240222334862, 4.65084218978882 ]
    [ -4.19656372070312, -0.0311041735112667, 4.62025308609009 ]
    [ -4.18533897399902, -0.0380850732326508, 4.60943841934204 ]
    [ -4.1771354675293, -0.0340820178389549, 4.65084218978882 ]
    [ -4.18154335021973, -0.0361843965947628, 4.62859392166138 ]
    [ -4.16276884078979, -0.0411711558699608, 4.65084218978882 ]
    [ -4.17129993438721, -0.0432539843022823, 4.62025308609009 ]
    [ -4.2029504776001, -0.0332418382167816, 4.59337615966797 ]
    [ -4.20837306976318, -0.0356193520128727, 4.57106161117554 ]
    [ -4.1885838508606, -0.0396791398525238, 4.59337615966797 ]
    [ -4.19889068603516, -0.0460310913622379, 4.56274747848511 ]
    [ -4.1692361831665, -0.0541501939296722, 4.59325408935547 ]
    [ -4.17954635620117, -0.0607362724840641, 4.56464290618896 ]
    [ -4.15894937515259, -0.0701294839382172, 4.58359479904175 ]
    [ -4.16416883468628, -0.0801635757088661, 4.56304407119751 ]
    [ -4.15733051300049, -0.0969038978219032, 4.5524001121521 ]
    [ -4.14156770706177, -0.0529485568404198, 4.65084218978882 ]
    [ -4.14247131347656, -0.0602894686162472, 4.62497997283936 ]
    [ -4.12247371673584, -0.0638919696211815, 4.65084218978882 ]
    [ -4.12719821929932, -0.0664783343672752, 4.63647174835205 ]
    [ -4.15265130996704, -0.0625105798244476, 4.60275030136108 ]
    [ -4.13349628448486, -0.0740981996059418, 4.61731624603271 ]
    [ -4.10810708999634, -0.0753455981612206, 4.65084218978882 ]
    [ -4.11666011810303, -0.0842057093977928, 4.62611722946167 ]
    [ -4.10612201690674, -0.0998507440090179, 4.61576271057129 ]
    [ -4.1422643661499, -0.0816913545131683, 4.59443616867065 ]
    [ -4.1510329246521, -0.0892849937081337, 4.57155561447144 ]
    [ -4.13187742233276, -0.099585622549057, 4.58612155914307 ]
    [ -4.13938903808594, -0.107822515070438, 4.56120109558105 ]
    [ -4.12527704238892, -0.0932532250881195, 4.60527658462524 ]
    [ -4.11236333847046, -0.109295934438705, 4.59265756607056 ]
    [ -4.11860513687134, -0.118741132318974, 4.57000207901001 ]
    [ -4.09231424331665, -0.0615745224058628, 4.76577425003052 ]
    [ -4.09471750259399, -0.0640235617756844, 4.73704099655151 ]
    [ -4.09692764282227, -0.0655465871095657, 4.70830821990967 ]
    [ -4.09823799133301, -0.0663662701845169, 4.69285440444946 ]
    [ -4.07794761657715, -0.073666162788868, 4.76577425003052 ]
    [ -4.08035087585449, -0.0770979598164558, 4.73704099655151 ]
    [ -4.05960559844971, -0.0880327895283699, 4.76577425003052 ]
    [ -4.06510734558105, -0.0914641097187996, 4.73704099655151 ]
    [ -4.04523944854736, -0.0981746390461922, 4.76577425003052 ]
    [ -4.05074119567871, -0.103218622505665, 4.73704099655151 ]
    [ -4.08256149291992, -0.0791278630495071, 4.70830821990967 ]
    [ -4.08506774902344, -0.0821834355592728, 4.68215799331665 ]
    [ -4.07189798355103, -0.0973778590559959, 4.67146158218384 ]
    [ -4.06801509857178, -0.0934949666261673, 4.70830821990967 ]
    [ -4.06926488876343, -0.0947447568178177, 4.69061708450317 ]
    [ -4.05364847183228, -0.107308462262154, 4.70830821990967 ]
    [ -4.05621480941772, -0.11042745411396, 4.68103933334351 ]
    [ -4.02442216873169, -0.113266535103321, 4.76421403884888 ]
    [ -4.03189468383789, -0.117584772408009, 4.73704099655151 ]
    [ -4.00855588912964, -0.121353685855865, 4.7727518081665 ]
    [ -4.03790092468262, -0.121674612164497, 4.70830821990967 ]
    [ -4.04053211212158, -0.123477533459663, 4.69061708450317 ]
    [ -4.09179210662842, -0.0897117480635643, 4.65084218978882 ]
    [ -4.09698152542114, -0.0943141803145409, 4.63491773605347 ]
    [ -4.07742595672607, -0.101376615464687, 4.65084218978882 ]
    [ -4.08406782150269, -0.110137075185776, 4.62207365036011 ]
    [ -4.06153059005737, -0.115743242204189, 4.65084218978882 ]
    [ -4.06621074676514, -0.120423398911953, 4.62838506698608 ]
    [ -4.09030961990356, -0.119005769491196, 4.59919357299805 ]
    [ -3.98940062522888, -0.131497442722321, 4.78926563262939 ]
    [ -4.12774515151978, -0.124277211725712, 4.55084657669067 ]
    [ -4.099449634552, -0.124542325735092, 4.58003807067871 ]
    [ -4.11054992675781, -0.128180593252182, 4.56211185455322 ]
    [ -4.04316520690918, -0.126110628247261, 4.67146158218384 ]
    [ -4.01336860656738, -0.124716348946095, 4.75359630584717 ]
    [ -4.01752853393555, -0.127622202038765, 4.73704099655151 ]
    [ -3.99701881408691, -0.137684404850006, 4.76485061645508 ]
    [ -4.003342628479, -0.141988828778267, 4.73704099655151 ]
    [ -3.98548126220703, -0.155465662479401, 4.75694942474365 ]
    [ -3.9889760017395, -0.160467222332954, 4.73704099655151 ]
    [ -4.02353429794312, -0.133255079388618, 4.70830821990967 ]
    [ -4.02753305435181, -0.138746336102486, 4.68126583099365 ]
    [ -4.01453399658203, -0.15524585545063, 4.67191457748413 ]
    [ -4.00838613510132, -0.147621229290962, 4.70830821990967 ]
    [ -4.01136159896851, -0.15138204395771, 4.69107007980347 ]
    [ -3.99221134185791, -0.168732240796089, 4.70672941207886 ]
    [ -4.00255107879639, -0.165712907910347, 4.68072509765625 ]
    [ -3.98401689529419, -0.181958273053169, 4.69609975814819 ]
    [ -3.98643589019775, -0.184697702527046, 4.67957496643066 ]
    [ -4.07115411758423, -0.124806970357895, 4.60922956466675 ]
    [ -4.04716396331787, -0.130109861493111, 4.65084218978882 ]
    [ -4.05378913879395, -0.136982053518295, 4.61851406097412 ]
    [ -4.04136753082275, -0.153046220541, 4.60864305496216 ]
    [ -4.08207988739014, -0.128657430410385, 4.59111976623535 ]
    [ -4.08356046676636, -0.143313497304916, 4.56421375274658 ]
    [ -4.07362222671509, -0.155035585165024, 4.55434989929199 ]
    [ -4.05888652801514, -0.143755525350571, 4.59337615966797 ]
    [ -4.06448173522949, -0.149499028921127, 4.57350492477417 ]
    [ -4.04451990127563, -0.156147092580795, 4.59337615966797 ]
    [ -4.05421543121338, -0.165563672780991, 4.56236171722412 ]
    [ -4.04394912719727, -0.183639138936996, 4.55121850967407 ]
    [ -4.03287410736084, -0.144476488232613, 4.65084218978882 ]
    [ -4.03747749328613, -0.149156183004379, 4.62779808044434 ]
    [ -4.01850748062134, -0.159639433026314, 4.65084218978882 ]
    [ -4.02543973922729, -0.165797799825668, 4.61925172805786 ]
    [ -4.00572776794434, -0.174005582928658, 4.65084218978882 ]
    [ -4.0097393989563, -0.178548902273178, 4.62986087799072 ]
    [ -4.03108215332031, -0.170513242483139, 4.59337615966797 ]
    [ -4.03622007369995, -0.176091760396957, 4.57037401199341 ]
    [ -4.01340198516846, -0.182696908712387, 4.61070537567139 ]
    [ -3.99136114120483, -0.190275743603706, 4.65084218978882 ]
    [ -3.99837040901184, -0.195623964071274, 4.6219367980957 ]
    [ -3.98700141906738, -0.216382592916489, 4.61401224136353 ]
    [ -4.01671552658081, -0.188455194234848, 4.59337615966797 ]
    [ -4.02648258209229, -0.196157068014145, 4.5643744468689 ]
    [ -4.01674509048462, -0.218200773000717, 4.55837440490723 ]
    [ -4.00707149505615, -0.202822297811508, 4.59337615966797 ]
    [ -4.01145076751709, -0.208674997091293, 4.57752990722656 ]
    [ -3.99293327331543, -0.225381463766098, 4.59423303604126 ]
    [ -4.0075855255127, -0.226472467184067, 4.56662845611572 ]
    [ -3.98697257041931, -0.245063871145248, 4.58522701263428 ]
    [ -3.99288129806519, -0.254083245992661, 4.56546878814697 ]
    [ -3.98694372177124, -0.272887319326401, 4.55644178390503 ]
    [ -3.98095750808716, 0.051117867231369, 4.99563837051392 ]
    [ -3.98312616348267, 0.0489787757396698, 4.98043537139893 ]
    [ -3.96659088134766, 0.036497563123703, 4.99563837051392 ]
    [ -3.97044444084167, 0.0317654274404049, 4.97077035903931 ]
    [ -3.9577624797821, 0.0175985936075449, 4.96110534667969 ]
    [ -3.9528341293335, 0.022130936384201, 4.99563837051392 ]
    [ -3.95463800430298, 0.019919840618968, 4.98026037216187 ]
    [ -3.93694877624512, 0.00298878620378673, 4.99718189239502 ]
    [ -3.94606828689575, 0.00695272907614708, 4.96917200088501 ]
    [ -3.97827100753784, 0.0234870538115501, 4.93817234039307 ]
    [ -3.9831337928772, 0.0200051851570606, 4.92318630218506 ]
    [ -3.96390438079834, 0.0132002448663116, 4.93817234039307 ]
    [ -3.96997618675232, 0.00477309757843614, 4.9106822013855 ]
    [ -3.94684052467346, -0.00116590491961688, 4.93817234039307 ]
    [ -3.95060253143311, -0.00600818917155266, 4.91733360290527 ]
    [ -3.92537546157837, -0.00816395692527294, 5.00778865814209 ]
    [ -3.9759738445282, -0.00360111985355616, 4.8872537612915 ]
    [ -3.92767095565796, -0.0109782526269555, 4.98863363265991 ]
    [ -3.92964172363281, -0.0133943893015385, 4.96690511703491 ]
    [ -3.95681858062744, -0.0104589900001884, 4.89817810058594 ]
    [ -3.93247413635254, -0.0162654295563698, 4.93817234039307 ]
    [ -3.94078922271729, -0.0183358620852232, 4.90842914581299 ]
    [ -3.9166202545166, -0.0216861069202423, 4.99718189239502 ]
    [ -3.91862106323242, -0.0277614928781986, 4.96690511703491 ]
    [ -3.90041255950928, -0.0420823395252228, 4.99563837051392 ]
    [ -3.90366649627686, -0.0526409484446049, 4.96580076217651 ]
    [ -3.88867616653442, -0.0564484894275665, 4.99563837051392 ]
    [ -3.893958568573, -0.06256964802742, 4.97464227676392 ]
    [ -3.92046165466309, -0.0306315794587135, 4.93817234039307 ]
    [ -3.92260599136353, -0.0339503698050976, 4.90943908691406 ]
    [ -3.90895080566406, -0.0521150007843971, 4.93817234039307 ]
    [ -3.91282844543457, -0.0521150045096874, 4.90943908691406 ]
    [ -3.89866256713867, -0.0682211294770241, 4.95548677444458 ]
    [ -3.87430953979492, -0.073088675737381, 4.99563837051392 ]
    [ -3.88268542289734, -0.0805182829499245, 4.9663462638855 ]
    [ -3.87141227722168, -0.0984664335846901, 4.95805025100708 ]
    [ -3.90019249916077, -0.0724001303315163, 4.93817234039307 ]
    [ -3.90192604064941, -0.0778575390577316, 4.90943908691406 ]
    [ -3.89084362983704, -0.0867667570710182, 4.93817234039307 ]
    [ -3.89575052261353, -0.0922246426343918, 4.90943908691406 ]
    [ -3.87647724151611, -0.104331530630589, 4.93817234039307 ]
    [ -3.8814070224762, -0.112049624323845, 4.9116268157959 ]
    [ -3.96677684783936, -0.020853566005826, 4.87755489349365 ]
    [ -3.97673511505127, -0.0312481429427862, 4.86262512207031 ]
    [ -3.95757961273193, -0.0404024608433247, 4.86785650253296 ]
    [ -3.96796226501465, -0.0508342310786247, 4.85622406005859 ]
    [ -3.94043636322021, -0.0306902397423983, 4.88696670532227 ]
    [ -3.93932795524597, -0.0508342273533344, 4.87258720397949 ]
    [ -3.948166847229, -0.0595584399998188, 4.86238288879395 ]
    [ -3.96701669692993, -0.0783834978938103, 4.84171915054321 ]
    [ -3.95600414276123, -0.0971961542963982, 4.83844995498657 ]
    [ -3.92901134490967, -0.0713344141840935, 4.86840486526489 ]
    [ -3.93932795524597, -0.0808864161372185, 4.85751867294312 ]
    [ -3.9405472278595, -0.107896856963634, 4.84474754333496 ]
    [ -3.97515964508057, -0.0863185450434685, 4.83252286911011 ]
    [ -3.96945905685425, -0.110127978026867, 4.82492876052856 ]
    [ -3.98291420936584, -0.123059332370758, 4.80842065811157 ]
    [ -3.95019865036011, -0.116352133452892, 4.83649015426636 ]
    [ -3.92454099655151, -0.036471888422966, 4.89232540130615 ]
    [ -3.92046785354614, -0.0521150082349777, 4.88737773895264 ]
    [ -3.91208982467651, -0.0829940289258957, 4.88080072402954 ]
    [ -3.92320537567139, -0.0904899165034294, 4.86432886123657 ]
    [ -3.90305233001709, -0.109581038355827, 4.87259340286255 ]
    [ -3.91741895675659, -0.109581045806408, 4.860267162323 ]
    [ -3.89711046218872, -0.0946536511182785, 4.89319658279419 ]
    [ -3.89320755004883, -0.109581038355827, 4.88696002960205 ]
    [ -3.86190366744995, -0.0874553024768829, 4.99563837051392 ]
    [ -3.86653184890747, -0.0928149521350861, 4.97720575332642 ]
    [ -3.84753727912903, -0.10409215092659, 4.99563837051392 ]
    [ -3.85525846481323, -0.11076357960701, 4.96890926361084 ]
    [ -3.83513140678406, -0.118458777666092, 4.99563837051392 ]
    [ -3.83910512924194, -0.12306073307991, 4.97976875305176 ]
    [ -3.86406993865967, -0.118697680532932, 4.93817234039307 ]
    [ -3.8680214881897, -0.123273409903049, 4.92266321182251 ]
    [ -3.87290239334106, -0.128918215632439, 4.90350770950317 ]
    [ -3.93104338645935, -0.129919588565826, 4.84109783172607 ]
    [ -3.96333169937134, -0.138313829898834, 4.8215651512146 ]
    [ -3.9780158996582, -0.139970362186432, 4.79710865020752 ]
    [ -3.95721864700317, -0.155096590518951, 4.81733465194702 ]
    [ -3.9620304107666, -0.165623724460602, 4.79374933242798 ]
    [ -3.9405472278595, -0.139024317264557, 4.83559703826904 ]
    [ -3.93901252746582, -0.165623724460602, 4.82410383224487 ]
    [ -3.94764113426208, -0.174252092838287, 4.80282211303711 ]
    [ -3.95627212524414, -0.183516561985016, 4.78366661071777 ]
    [ -3.92799425125122, -0.195780336856842, 4.81619834899902 ]
    [ -3.94171595573425, -0.194168627262115, 4.79374933242798 ]
    [ -3.92621994018555, -0.216784536838531, 4.81017923355103 ]
    [ -3.9294490814209, -0.220929682254791, 4.79450702667236 ]
    [ -3.89824390411377, -0.125444456934929, 4.86697673797607 ]
    [ -3.91053199768066, -0.137260004878044, 4.85123443603516 ]
    [ -3.90366435050964, -0.16038852930069, 4.84221506118774 ]
    [ -3.88215351104736, -0.136758849024773, 4.87820434570312 ]
    [ -3.89140510559082, -0.144599482417107, 4.86137056350708 ]
    [ -3.87224984169006, -0.158484980463982, 4.87027645111084 ]
    [ -3.88416600227356, -0.169014498591423, 4.85307836532593 ]
    [ -3.9228196144104, -0.149075567722321, 4.83649015426636 ]
    [ -3.91262674331665, -0.168798506259918, 4.83561754226685 ]
    [ -3.89608240127563, -0.179544031620026, 4.83652448654175 ]
    [ -3.87626957893372, -0.195780336856842, 4.84421920776367 ]
    [ -3.87050151824951, -0.212975084781647, 4.83924388885498 ]
    [ -3.91170334815979, -0.195780336856842, 4.82891607284546 ]
    [ -3.91281270980835, -0.225622713565826, 4.81981039047241 ]
    [ -3.92248582839966, -0.235296785831451, 4.79450702667236 ]
    [ -3.89063596725464, -0.195780336856842, 4.83595752716064 ]
    [ -3.88123559951782, -0.223336756229401, 4.83559703826904 ]
    [ -3.90397453308105, -0.245517790317535, 4.81733465194702 ]
    [ -3.90811944007874, -0.249662935733795, 4.79450702667236 ]
    [ -3.8840799331665, -0.254355490207672, 4.82410383224487 ]
    [ -3.89375376701355, -0.264029085636139, 4.79450702667236 ]
    [ -3.87524199485779, -0.274250566959381, 4.81733512878418 ]
    [ -3.87938737869263, -0.278395712375641, 4.79450702667236 ]
    [ -3.84398555755615, -0.12870791554451, 4.96061325073242 ]
    [ -3.81915044784546, -0.138853579759598, 4.99340534210205 ]
    [ -3.83146810531616, -0.138296633958817, 4.96887683868408 ]
    [ -3.81165599822998, -0.153277903795242, 4.98233890533447 ]
    [ -3.81557559967041, -0.157795935869217, 4.96690511703491 ]
    [ -3.84815740585327, -0.138296648859978, 4.93612432479858 ]
    [ -3.86053037643433, -0.13842348754406, 4.9116268157959 ]
    [ -3.84057188034058, -0.153488680720329, 4.92518138885498 ]
    [ -3.84458255767822, -0.159177824854851, 4.90943908691406 ]
    [ -3.83569145202637, -0.147863417863846, 4.94433689117432 ]
    [ -3.82439970970154, -0.165773913264275, 4.93600416183472 ]
    [ -3.83339953422546, -0.173543974757195, 4.90943908691406 ]
    [ -3.81310749053955, -0.183684393763542, 4.92767190933228 ]
    [ -3.81918478012085, -0.194269701838493, 4.90854787826538 ]
    [ -3.81402254104614, -0.21501736342907, 4.89837598800659 ]
    [ -3.8086256980896, -0.148791342973709, 5.00149393081665 ]
    [ -3.79984140396118, -0.164532691240311, 4.99340534210205 ]
    [ -3.8038969039917, -0.172162562608719, 4.96690511703491 ]
    [ -3.8082275390625, -0.178059130907059, 4.94682693481445 ]
    [ -3.78453493118286, -0.184304267168045, 4.99563837051392 ]
    [ -3.78953075408936, -0.190061122179031, 4.96690511703491 ]
    [ -3.7750403881073, -0.198670417070389, 4.99563837051392 ]
    [ -3.7781867980957, -0.204427748918533, 4.96690511703491 ]
    [ -3.76411247253418, -0.224513083696365, 4.99563837051392 ]
    [ -3.76923704147339, -0.224513083696365, 4.96690511703491 ]
    [ -3.79736542701721, -0.195969149470329, 4.93849468231201 ]
    [ -3.80565881729126, -0.202839896082878, 4.91753149032593 ]
    [ -3.7865035533905, -0.217067286372185, 4.93016195297241 ]
    [ -3.79742670059204, -0.225619837641716, 4.91021203994751 ]
    [ -3.78100609779358, -0.208254843950272, 4.94931745529175 ]
    [ -3.7774760723114, -0.225791975855827, 4.93911266326904 ]
    [ -3.78088974952698, -0.236222788691521, 4.92204761505127 ]
    [ -3.86460709571838, -0.148073717951775, 4.88943195343018 ]
    [ -3.8559103012085, -0.169087931513786, 4.88209056854248 ]
    [ -3.86636924743652, -0.177640482783318, 4.86394214630127 ]
    [ -3.8388500213623, -0.179690882563591, 4.89390420913696 ]
    [ -3.84663105010986, -0.195780321955681, 4.87408113479614 ]
    [ -3.86099767684937, -0.195780321955681, 4.85858583450317 ]
    [ -3.8415412902832, -0.212967440485954, 4.86825275421143 ]
    [ -3.85280847549438, -0.222549006342888, 4.85050010681152 ]
    [ -3.83408570289612, -0.195780321955681, 4.88844776153564 ]
    [ -3.82494568824768, -0.223569914698601, 4.88006639480591 ]
    [ -3.83586883544922, -0.232122465968132, 4.86175680160522 ]
    [ -3.86407613754272, -0.232130110263824, 4.83649015426636 ]
    [ -3.80835008621216, -0.234172388911247, 4.89188003540039 ]
    [ -3.75678300857544, -0.253966838121414, 4.9954080581665 ]
    [ -3.7611882686615, -0.253246337175369, 4.96690511703491 ]
    [ -3.75427269935608, -0.270361453294754, 4.98567676544189 ]
    [ -3.75542330741882, -0.280755072832108, 4.96446228027344 ]
    [ -3.78847146034241, -0.253246337175369, 4.90206813812256 ]
    [ -3.78370380401611, -0.269900351762772, 4.8965802192688 ]
    [ -3.7674252986908, -0.253246337175369, 4.93817234039307 ]
    [ -3.77693557739258, -0.253246337175369, 4.91643476486206 ]
    [ -3.75955200195312, -0.281979113817215, 4.93817234039307 ]
    [ -3.77174139022827, -0.28047850728035, 4.907470703125 ]
    [ -3.75379180908203, -0.296898394823074, 4.95325613021851 ]
    [ -3.75485515594482, -0.308170825242996, 4.93598365783691 ]
    [ -3.7600736618042, -0.310711890459061, 4.90943908691406 ]
    [ -3.75380206108093, -0.326454192399979, 4.92494678497314 ]
    [ -3.75489020347595, -0.337397128343582, 4.90842533111572 ]
    [ -3.84492063522339, -0.246406614780426, 4.84260129928589 ]
    [ -3.81671333312988, -0.248411223292351, 4.87272500991821 ]
    [ -3.82763671875, -0.256986200809479, 4.85445547103882 ]
    [ -3.82074737548828, -0.281979143619537, 4.84776973724365 ]
    [ -3.85439395904541, -0.254889070987701, 4.83559703826904 ]
    [ -3.8553466796875, -0.283088743686676, 4.82410383224487 ]
    [ -3.86502027511597, -0.292762339115143, 4.79450702667236 ]
    [ -3.83855986595154, -0.265561640262604, 4.83649015426636 ]
    [ -3.8351137638092, -0.281979143619537, 4.8359317779541 ]
    [ -3.81576061248779, -0.310711920261383, 4.84167766571045 ]
    [ -3.81275510787964, -0.33036857843399, 4.83903121948242 ]
    [ -3.84581136703491, -0.310711920261383, 4.8215651512146 ]
    [ -3.85340428352356, -0.310711920261383, 4.79450702667236 ]
    [ -3.84179520606995, -0.339445173740387, 4.8215651512146 ]
    [ -3.84537220001221, -0.339445173740387, 4.79450702667236 ]
    [ -3.83012700080872, -0.310711920261383, 4.8359317779541 ]
    [ -3.82360148429871, -0.339746057987213, 4.83559703826904 ]
    [ -3.80448222160339, -0.25609165430069, 4.88166379928589 ]
    [ -3.81111145019531, -0.26756626367569, 4.86630916595459 ]
    [ -3.79138278961182, -0.280478537082672, 4.88069725036621 ]
    [ -3.80701971054077, -0.281979143619537, 4.86213636398315 ]
    [ -3.77826547622681, -0.28905588388443, 4.89026880264282 ]
    [ -3.78572940826416, -0.310711920261383, 4.87013149261475 ]
    [ -3.80009603500366, -0.310711920261383, 4.85604429244995 ]
    [ -3.78272485733032, -0.326125204563141, 4.86662149429321 ]
    [ -3.79627585411072, -0.337824881076813, 4.85153675079346 ]
    [ -3.77305126190186, -0.310711920261383, 4.88449764251709 ]
    [ -3.77048683166504, -0.337199747562408, 4.87800216674805 ]
    [ -3.77979612350464, -0.345280706882477, 4.86404228210449 ]
    [ -3.80982685089111, -0.349524557590485, 4.83649015426636 ]
    [ -3.98211908340454, -0.150652468204498, 4.77610492706299 ]
    [ -3.97497320175171, -0.16584450006485, 4.76622581481934 ]
    [ -3.97873687744141, -0.174833849072456, 4.73704099655151 ]
    [ -3.98188352584839, -0.179433897137642, 4.71525478363037 ]
    [ -3.95952868461609, -0.187910139560699, 4.76577425003052 ]
    [ -3.96437048912048, -0.19306381046772, 4.73704099655151 ]
    [ -3.94888710975647, -0.202276766300201, 4.76577425003052 ]
    [ -3.95240449905396, -0.207430437207222, 4.73704099655151 ]
    [ -3.93452072143555, -0.222581923007965, 4.76577425003052 ]
    [ -3.93641352653503, -0.226944521069527, 4.73830080032349 ]
    [ -3.96914386749268, -0.195750787854195, 4.70819234848022 ]
    [ -3.97375011444092, -0.19906385242939, 4.67957496643066 ]
    [ -3.95640420913696, -0.211960390210152, 4.70112943649292 ]
    [ -3.95938348770142, -0.215334013104439, 4.67957496643066 ]
    [ -3.954270362854, -0.209543779492378, 4.72028493881226 ]
    [ -3.94559860229492, -0.222727850079536, 4.70974731445312 ]
    [ -3.94776725769043, -0.229700639843941, 4.67957496643066 ]
    [ -3.92431545257568, -0.236948549747467, 4.76577425003052 ]
    [ -3.9255690574646, -0.238142549991608, 4.74871826171875 ]
    [ -3.978675365448, -0.204642370343208, 4.65084218978882 ]
    [ -3.98212695121765, -0.208551019430161, 4.63316774368286 ]
    [ -3.96386337280273, -0.224701479077339, 4.65060234069824 ]
    [ -3.97728538513184, -0.225381463766098, 4.62299728393555 ]
    [ -3.9519350528717, -0.234405115246773, 4.66001987457275 ]
    [ -3.98167848587036, -0.235537618398666, 4.60438251495361 ]
    [ -3.92735195159912, -0.240792348980904, 4.72956275939941 ]
    [ -3.92933011054993, -0.243743017315865, 4.70830821990967 ]
    [ -3.93340086936951, -0.248282507061958, 4.67957496643066 ]
    [ -3.90994882583618, -0.251519739627838, 4.76577425003052 ]
    [ -3.91367268562317, -0.253970682621002, 4.74006938934326 ]
    [ -3.90177607536316, -0.272485315799713, 4.73142051696777 ]
    [ -3.89555478096008, -0.265886843204498, 4.76577425003052 ]
    [ -3.89679884910583, -0.267149031162262, 4.75057601928711 ]
    [ -3.88118839263916, -0.280048429965973, 4.76577425003052 ]
    [ -3.88475847244263, -0.284047186374664, 4.73980569839478 ]
    [ -3.91969919204712, -0.258109629154205, 4.70830821990967 ]
    [ -3.92274236679077, -0.262649148702621, 4.67957496643066 ]
    [ -3.9053328037262, -0.278228342533112, 4.70830821990967 ]
    [ -3.90741348266602, -0.28467521071434, 4.68180847167969 ]
    [ -3.89309048652649, -0.292594969272614, 4.70830821990967 ]
    [ -3.89713835716248, -0.296049684286118, 4.69287538528442 ]
    [ -3.87271809577942, -0.303803026676178, 4.72903537750244 ]
    [ -3.8994128704071, -0.299442380666733, 4.67372035980225 ]
    [ -3.87869453430176, -0.312313139438629, 4.71041488647461 ]
    [ -3.89132571220398, -0.309697240591049, 4.68180847167969 ]
    [ -3.871502161026, -0.339445173740387, 4.70136213302612 ]
    [ -3.87835621833801, -0.339445203542709, 4.67957496643066 ]
    [ -3.95722913742065, -0.243154615163803, 4.64086484909058 ]
    [ -3.96147108078003, -0.252937406301498, 4.61996603012085 ]
    [ -3.95577001571655, -0.268385022878647, 4.60895967483521 ]
    [ -3.94047093391418, -0.254577249288559, 4.65115928649902 ]
    [ -3.94816207885742, -0.262309640645981, 4.62811517715454 ]
    [ -3.92900657653809, -0.270114034414291, 4.64229822158813 ]
    [ -3.9393253326416, -0.274629205465317, 4.61996603012085 ]
    [ -3.97612333297729, -0.254083245992661, 4.59423303604126 ]
    [ -3.98164963722229, -0.264218896627426, 4.57559728622437 ]
    [ -3.96129655838013, -0.27332791686058, 4.59337615966797 ]
    [ -3.97032070159912, -0.283251374959946, 4.56557369232178 ]
    [ -3.94125843048096, -0.288730710744858, 4.59515476226807 ]
    [ -3.95138430595398, -0.293615430593491, 4.57470560073853 ]
    [ -3.95899200439453, -0.299691289663315, 4.55555057525635 ]
    [ -3.93222904205322, -0.301264375448227, 4.58676338195801 ]
    [ -3.93961381912231, -0.31005534529686, 4.56360721588135 ]
    [ -3.92784333229065, -0.326495260000229, 4.55250883102417 ]
    [ -3.92498874664307, -0.265999883413315, 4.66145372390747 ]
    [ -3.91807389259338, -0.280606836080551, 4.65146255493164 ]
    [ -3.92142534255981, -0.290170758962631, 4.62210893630981 ]
    [ -3.92462110519409, -0.295188993215561, 4.60591888427734 ]
    [ -3.90251922607422, -0.304076761007309, 4.65084218978882 ]
    [ -3.90581703186035, -0.312165349721909, 4.62167596817017 ]
    [ -3.89850759506226, -0.326825708150864, 4.61180925369263 ]
    [ -3.89347171783447, -0.318442910909653, 4.65084218978882 ]
    [ -3.89575004577637, -0.322711557149887, 4.63096475601196 ]
    [ -3.88525104522705, -0.339445203542709, 4.65084218978882 ]
    [ -3.89213585853577, -0.337619870901108, 4.62167596817017 ]
    [ -3.91676712036133, -0.310789674520493, 4.59515476226807 ]
    [ -3.92042088508606, -0.320419400930405, 4.57166433334351 ]
    [ -3.90116167068481, -0.331999391317368, 4.59337615966797 ]
    [ -3.91074275970459, -0.339104741811752, 4.56420040130615 ]
    [ -3.894935131073, -0.34636601805687, 4.59337615966797 ]
    [ -3.89670538902283, -0.351714700460434, 4.57589197158813 ]
    [ -3.86667275428772, -0.294414579868317, 4.76577425003052 ]
    [ -3.86786723136902, -0.295609056949615, 4.74819087982178 ]
    [ -3.85801696777344, -0.310711920261383, 4.76577425003052 ]
    [ -3.86524605751038, -0.312313139438629, 4.73798418045044 ]
    [ -3.84998416900635, -0.339445173740387, 4.76577425003052 ]
    [ -3.85827279090881, -0.339445173740387, 4.73704099655151 ]
    [ -3.86809206008911, -0.322958528995514, 4.72139692306519 ]
    [ -3.86610245704651, -0.339445173740387, 4.71572875976562 ]
    [ -4.19903373718262, -0.0607901588082314, 4.54683399200439 ]
    [ -4.18440246582031, -0.0661612525582314, 4.54987382888794 ]
    [ -4.20156955718994, -0.0835524573922157, 4.53185176849365 ]
    [ -4.21283769607544, -0.0949336141347885, 4.52138042449951 ]
    [ -4.1936821937561, -0.0997248664498329, 4.52415895462036 ]
    [ -4.20156955718994, -0.109413728117943, 4.51625204086304 ]
    [ -4.17833232879639, -0.0808483138680458, 4.54475259780884 ]
    [ -4.1682653427124, -0.104519940912724, 4.53460597991943 ]
    [ -4.17030048370361, -0.119945153594017, 4.51921939849854 ]
    [ -4.14899253845215, -0.117829896509647, 4.53590965270996 ]
    [ -4.15571212768555, -0.123678788542747, 4.52138328552246 ]
    [ -4.19903373718262, -0.138313874602318, 4.50364208221436 ]
    [ -4.19716882705688, -0.165181741118431, 4.4954833984375 ]
    [ -4.17030048370361, -0.138313874602318, 4.51219367980957 ]
    [ -4.17030048370361, -0.167047128081322, 4.50316762924194 ]
    [ -4.20550298690796, -0.173515900969505, 4.49040365219116 ]
    [ -4.18634748458862, -0.18309460580349, 4.49332237243652 ]
    [ -4.16843557357788, -0.193914994597435, 4.49562168121338 ]
    [ -4.15761423110962, -0.212377652525902, 4.49347352981567 ]
    [ -4.19716882705688, -0.193914994597435, 4.48672723770142 ]
    [ -4.19903373718262, -0.224513158202171, 4.47837924957275 ]
    [ -4.17676973342896, -0.202249631285667, 4.49040365219116 ]
    [ -4.16843557357788, -0.222978696227074, 4.48686122894287 ]
    [ -4.13455295562744, -0.135638818144798, 4.53366613388062 ]
    [ -4.15034914016724, -0.138313874602318, 4.51900768280029 ]
    [ -4.129554271698, -0.156210526823997, 4.52259254455566 ]
    [ -4.14010620117188, -0.166291818022728, 4.51489162445068 ]
    [ -4.11283445358276, -0.143159493803978, 4.54068613052368 ]
    [ -4.11328840255737, -0.166291818022728, 4.52684783935547 ]
    [ -4.1231689453125, -0.175365552306175, 4.51974582672119 ]
    [ -4.14156770706177, -0.195780381560326, 4.50547504425049 ]
    [ -4.14150190353394, -0.222978696227074, 4.49742031097412 ]
    [ -4.10401344299316, -0.189732179045677, 4.5240159034729 ]
    [ -4.11328840255737, -0.197898015379906, 4.51745367050171 ]
    [ -4.11283445358276, -0.224513158202171, 4.50937557220459 ]
    [ -4.15103626251221, -0.231533154845238, 4.4906268119812 ]
    [ -4.19903373718262, -0.253246426582336, 4.47494888305664 ]
    [ -4.19903373718262, -0.281979203224182, 4.47639608383179 ]
    [ -4.17030048370361, -0.253246426582336, 4.47876787185669 ]
    [ -4.17030048370361, -0.281979203224182, 4.47512292861938 ]
    [ -4.19903373718262, -0.310711979866028, 4.478440284729 ]
    [ -4.19903373718262, -0.339445233345032, 4.478440284729 ]
    [ -4.17030048370361, -0.310711979866028, 4.4742579460144 ]
    [ -4.17030048370361, -0.339445233345032, 4.4742579460144 ]
    [ -4.13188076019287, -0.245497807860374, 4.49489688873291 ]
    [ -4.11335563659668, -0.254343628883362, 4.49866533279419 ]
    [ -4.10412502288818, -0.271884083747864, 4.49461889266968 ]
    [ -4.14150190353394, -0.254343628883362, 4.48773002624512 ]
    [ -4.14156770706177, -0.281979203224182, 4.4795880317688 ]
    [ -4.12328052520752, -0.264652848243713, 4.49155712127686 ]
    [ -4.11335563659668, -0.281668782234192, 4.4877028465271 ]
    [ -4.14156770706177, -0.310711979866028, 4.47502470016479 ]
    [ -4.14156770706177, -0.339445233345032, 4.4742579460144 ]
    [ -4.11283445358276, -0.310711979866028, 4.47885656356812 ]
    [ -4.11283445358276, -0.339445233345032, 4.47502470016479 ]
    [ -4.09277772903442, -0.149234399199486, 4.54601812362671 ]
    [ -4.08356046676636, -0.165586575865746, 4.54175710678101 ]
    [ -4.0631046295166, -0.174190625548363, 4.54744148254395 ]
    [ -4.08647108078003, -0.197898015379906, 4.52911424636841 ]
    [ -4.09762859344482, -0.208887204527855, 4.52116918563843 ]
    [ -4.07847309112549, -0.218183621764183, 4.52494621276855 ]
    [ -4.08647108078003, -0.226461991667747, 4.51869916915894 ]
    [ -4.05426359176636, -0.194242104887962, 4.54300260543823 ]
    [ -4.05701732635498, -0.226461991667747, 4.52890968322754 ]
    [ -4.06769466400146, -0.237339600920677, 4.5208911895752 ]
    [ -4.03590059280396, -0.202794179320335, 4.54716348648071 ]
    [ -4.02644777297974, -0.226472482085228, 4.54318857192993 ]
    [ -4.0114221572876, -0.237356275320053, 4.54874467849731 ]
    [ -4.08410167694092, -0.253246396780014, 4.5089111328125 ]
    [ -4.08304262161255, -0.281668782234192, 4.49739789962769 ]
    [ -4.04853916168213, -0.244570836424828, 4.52395296096802 ]
    [ -4.05701732635498, -0.253787606954575, 4.51734018325806 ]
    [ -4.05536842346191, -0.28197917342186, 4.5061616897583 ]
    [ -4.09191417694092, -0.2910395860672, 4.49071311950684 ]
    [ -4.07275867462158, -0.29936945438385, 4.49377822875977 ]
    [ -4.05430936813354, -0.309653401374817, 4.49639081954956 ]
    [ -4.04402589797974, -0.328102707862854, 4.49377822875977 ]
    [ -4.08304262161255, -0.309653401374817, 4.48719692230225 ]
    [ -4.08410167694092, -0.339445233345032, 4.47885656356812 ]
    [ -4.06318092346191, -0.318524956703186, 4.49071311950684 ]
    [ -4.05430936813354, -0.338386178016663, 4.48719692230225 ]
    [ -4.0264196395874, -0.253787606954575, 4.5286660194397 ]
    [ -4.03585338592529, -0.263725847005844, 4.5198974609375 ]
    [ -4.01669836044312, -0.270957082509995, 4.52295923233032 ]
    [ -4.0264196395874, -0.281112760305405, 4.51574039459229 ]
    [ -4.00700664520264, -0.253246396780014, 4.5430064201355 ]
    [ -3.99629402160645, -0.281499475240707, 4.53322601318359 ]
    [ -4.00564432144165, -0.29011258482933, 4.51906299591064 ]
    [ -4.02663516998291, -0.310711950063705, 4.50490713119507 ]
[truncated: 44,911,337 more chars]
