# Supplementary material for: Heterogeneities in Axonal Structure and Transporter Distribution Lower Dopamine Reuptake Efficiency
Source: eNeuro. 2018 Feb 5;5(1):ENEURO.0298-17.2017. doi: 10.1523/ENEURO.0298-17.2017 (PMC5804147; doi:10.1523/ENEURO.0298-17.2017)
Supplement: Extended Data 1 — Code: MCell models are described by mdl files. Mdl files are modular and information related to geometry, molecules, reactions, surface types, release events, and output are given in the code. Input files could be modified using any text editor. The main file needs to be executed with MCell. Directories with names react_data and viz_data are created that contain the simulation output described in the input files. Download Extended Data 1, ZIP file. [file sup_enu-eN-NWR-0298-17-s05.zip › DAT_reuptake_model/Scene.initialization.mdl]

SURFACE_GRID_DENSITY = 10000
ACCURATE_3D_REACTIONS = TRUE
CENTER_MOLECULES_ON_GRID = FALSE
MICROSCOPIC_REVERSIBILITY = OFF

NOTIFICATIONS
{
   PROBABILITY_REPORT = ON
   DIFFUSION_CONSTANT_REPORT = BRIEF
   FILE_OUTPUT_REPORT = OFF
   FINAL_SUMMARY = ON
   ITERATION_REPORT = ON
   PARTITION_LOCATION_REPORT = OFF
   VARYING_PROBABILITY_REPORT = OFF
   PROGRESS_REPORT = ON
   RELEASE_EVENT_REPORT = OFF
   MOLECULE_COLLISION_REPORT = OFF
}

WARNINGS
{
   DEGENERATE_POLYGONS = IGNORED
   NEGATIVE_DIFFUSION_CONSTANT = WARNING
   MISSING_SURFACE_ORIENTATION = ERROR
   NEGATIVE_REACTION_RATE = WARNING
   USELESS_VOLUME_ORIENTATION = WARNING
   HIGH_REACTION_PROBABILITY = IGNORED
   LIFETIME_TOO_SHORT = WARNING
   LIFETIME_THRESHOLD = 50
   MISSED_REACTIONS = WARNING
   MISSED_REACTION_THRESHOLD = 0.001
}
