# Supplementary material for: Heterogeneities in Axonal Structure and Transporter Distribution Lower Dopamine Reuptake Efficiency
Source: eNeuro. 2018 Feb 5;5(1):ENEURO.0298-17.2017. doi: 10.1523/ENEURO.0298-17.2017 (PMC5804147; doi:10.1523/ENEURO.0298-17.2017)
Supplement: Extended Data 1 — Code: MCell models are described by mdl files. Mdl files are modular and information related to geometry, molecules, reactions, surface types, release events, and output are given in the code. Input files could be modified using any text editor. The main file needs to be executed with MCell. Directories with names react_data and viz_data are created that contain the simulation output described in the input files. Download Extended Data 1, ZIP file. [file sup_enu-eN-NWR-0298-17-s05.zip › DAT_reuptake_model/Scene.main.mdl]

sprintf(seed,"%05g",SEED)
CHECKPOINT_INFILE = seed
CHECKPOINT_OUTFILE = seed
CHECKPOINT_ITERATIONS = 2500000
INCLUDE_FILE = "Scene.parameters.mdl"
ITERATIONS = 10000000
TIME_STEP = 1e-06
VACANCY_SEARCH_DISTANCE = 10
INCLUDE_FILE = "Scene.initialization.mdl"
PARTITION_X = [[-5.1 TO 5.1 STEP 0.51]]
PARTITION_Y = [[-5.1 TO 5.1 STEP 0.51]]
PARTITION_Z = [[-2.252 TO 5.546 STEP 0.39]]
INCLUDE_FILE = "Scene.molecules.mdl"
INCLUDE_FILE = "Scene.surface_classes.mdl"
INCLUDE_FILE = "Scene.reactions.mdl"
INCLUDE_FILE = "Scene.geometry.mdl"
INCLUDE_FILE = "Scene.mod_surf_regions.mdl"
INCLUDE_FILE = "Scene.release_patterns.mdl"
INSTANTIATE Scene OBJECT
{
Cube OBJECT Cube {}
axon1 OBJECT axon1 {}
axon10 OBJECT axon10 {}
axon11 OBJECT axon11 {}
axon12 OBJECT axon12 {}
axon13 OBJECT axon13 {}
axon14 OBJECT axon14 {}
axon16 OBJECT axon16 {}
axon2 OBJECT axon2 {}
axon3 OBJECT axon3 {}
axon4 OBJECT axon4 {}
axon5 OBJECT axon5 {}
axon6 OBJECT axon6 {}
axon7 OBJECT axon7 {}
nonaxon OBJECT nonaxon {}
r1m1 OBJECT r1m1 {}
r1m10 OBJECT r1m10 {}
r1m2 OBJECT r1m2 {}
r1m5 OBJECT r1m5 {}
r2m1 OBJECT r2m1 {}
r2m10 OBJECT r2m10 {}
r2m2 OBJECT r2m2 {}
r2m5 OBJECT r2m5 {}
r3m1 OBJECT r3m1 {}
r3m10 OBJECT r3m10 {}
r3m2 OBJECT r3m2 {}
r3m5 OBJECT r3m5 {}
r4m1 OBJECT r4m1 {}
r4m10 OBJECT r4m10 {}
r4m2 OBJECT r4m2 {}
r4m5 OBJECT r4m5 {}
r5m1 OBJECT r5m1 {}
r5m10 OBJECT r5m10 {}
r5m2 OBJECT r5m2 {}
r5m5 OBJECT r5m5 {}
r6m1 OBJECT r6m1 {}
r6m10 OBJECT r6m10 {}
r6m2 OBJECT r6m2 {}
r6m5 OBJECT r6m5 {}
r7m1 OBJECT r7m1 {}
r7m10 OBJECT r7m10 {}
r7m2 OBJECT r7m2 {}
r7m5 OBJECT r7m5 {}
rel1 OBJECT rel1 {}
rel2 OBJECT rel2 {}
rel3 OBJECT rel3 {}
rel4 OBJECT rel4 {}
rel5 OBJECT rel5 {}
rel6 OBJECT rel6 {}
rel7 OBJECT rel7 {}
rel_axon1_datall RELEASE_SITE
{
SHAPE = Scene.axon1[DAT_all]
MOLECULE = DATo'
DENSITY = 800
RELEASE_PROBABILITY = 1
}
rel_axon2_dat1 RELEASE_SITE
{
SHAPE = Scene.axon2[DAT1]
MOLECULE = DATo'
DENSITY = 0
RELEASE_PROBABILITY = 1
}
rel_axon2_dat2 RELEASE_SITE
{
SHAPE = Scene.axon2[DAT2]
MOLECULE = DATo'
DENSITY = 0
RELEASE_PROBABILITY = 1
}
rel_axon2_dat3 RELEASE_SITE
{
SHAPE = Scene.axon2[DAT3]
MOLECULE = DATo'
DENSITY = 0
RELEASE_PROBABILITY = 1
}
rel_axon2_datall RELEASE_SITE
{
SHAPE = Scene.axon2[DAT_all]
MOLECULE = DATo'
DENSITY = 800
RELEASE_PROBABILITY = 1
}
rel_axon3_datall RELEASE_SITE
{
SHAPE = Scene.axon3[DAT_all]
MOLECULE = DATo'
DENSITY = 800
RELEASE_PROBABILITY = 1
}
rel_axon4_dat1 RELEASE_SITE
{
SHAPE = Scene.axon4[DAT1]
MOLECULE = DATo'
DENSITY = 0
RELEASE_PROBABILITY = 1
}
rel_axon4_dat2 RELEASE_SITE
{
SHAPE = Scene.axon4[DAT2]
MOLECULE = DATo'
DENSITY = 0
RELEASE_PROBABILITY = 1
}
rel_axon4_datall RELEASE_SITE
{
SHAPE = Scene.axon4[DAT_all]
MOLECULE = DATo'
DENSITY = 800
RELEASE_PROBABILITY = 1
}
rel_axon5_datall RELEASE_SITE
{
SHAPE = Scene.axon5[DAT_all]
MOLECULE = DATo'
DENSITY = 800
RELEASE_PROBABILITY = 1
}
rel_axon6_datall RELEASE_SITE
{
SHAPE = Scene.axon6[DAT_all]
MOLECULE = DATo'
DENSITY = 800
RELEASE_PROBABILITY = 1
}
rel_axon7_datall RELEASE_SITE
{
SHAPE = Scene.axon7[DAT_all]
MOLECULE = DATo'
DENSITY = 800
RELEASE_PROBABILITY = 1
}
rel_axon10_datall RELEASE_SITE
{
SHAPE = Scene.axon10[DAT_all]
MOLECULE = DATo'
DENSITY = 800
RELEASE_PROBABILITY = 1
}
rel_axon11_dat1 RELEASE_SITE
{
SHAPE = Scene.axon11[DAT1]
MOLECULE = DATo'
DENSITY = 0
RELEASE_PROBABILITY = 1
}
rel_axon11_datall RELEASE_SITE
{
SHAPE = Scene.axon11[DAT_all]
MOLECULE = DATo'
DENSITY = 800
RELEASE_PROBABILITY = 1
}
rel_axon12_datall RELEASE_SITE
{
SHAPE = Scene.axon12[DAT_all]
MOLECULE = DATo'
DENSITY = 800
RELEASE_PROBABILITY = 1
}
rel_axon13_datall RELEASE_SITE
{
SHAPE = Scene.axon13[DAT_all]
MOLECULE = DATo'
DENSITY = 800
RELEASE_PROBABILITY = 1
}
rel_axon14_datall RELEASE_SITE
{
SHAPE = Scene.axon14[DAT_all]
MOLECULE = DATo'
DENSITY = 800
RELEASE_PROBABILITY = 1
}
rel_axon16_dat1 RELEASE_SITE
{
SHAPE = Scene.axon16[DAT1]
MOLECULE = DATo'
DENSITY = 0
RELEASE_PROBABILITY = 1
}
rel_axon16_datall RELEASE_SITE
{
SHAPE = Scene.axon16[DAT_all]
MOLECULE = DATo'
DENSITY = 800
RELEASE_PROBABILITY = 1
}
DA_release3 RELEASE_SITE
{
SHAPE = Scene.rel5
MOLECULE = DA
NUMBER_TO_RELEASE = 3250
RELEASE_PROBABILITY = 1
RELEASE_PATTERN = DA_release3
}
DA_release4 RELEASE_SITE
{
SHAPE = Scene.rel4
MOLECULE = DA
NUMBER_TO_RELEASE = 3250
RELEASE_PROBABILITY = 1
RELEASE_PATTERN = DA_release4
}
DA_release5 RELEASE_SITE
{
SHAPE = Scene.rel4
MOLECULE = DA
NUMBER_TO_RELEASE = 3250
RELEASE_PROBABILITY = 1
RELEASE_PATTERN = DA_release5
}
DA_release6 RELEASE_SITE
{
SHAPE = Scene.rel4
MOLECULE = DA
NUMBER_TO_RELEASE = 3250
RELEASE_PROBABILITY = 1
RELEASE_PATTERN = DA_release6
}
}
INCLUDE_FILE = "Scene.rxn_output.mdl"
