# Supplementary material for: Heterogeneities in Axonal Structure and Transporter Distribution Lower Dopamine Reuptake Efficiency
Source: eNeuro. 2018 Feb 5;5(1):ENEURO.0298-17.2017. doi: 10.1523/ENEURO.0298-17.2017 (PMC5804147; doi:10.1523/ENEURO.0298-17.2017)
Supplement: Extended Data 1 — Code: MCell models are described by mdl files. Mdl files are modular and information related to geometry, molecules, reactions, surface types, release events, and output are given in the code. Input files could be modified using any text editor. The main file needs to be executed with MCell. Directories with names react_data and viz_data are created that contain the simulation output described in the input files. Download Extended Data 1, ZIP file. [file sup_enu-eN-NWR-0298-17-s05.zip › DAT_reuptake_model/Scene.rxn_output.mdl]

REACTION_DATA_OUTPUT
{
  OUTPUT_BUFFER_SIZE = 1000
  STEP=1e-04
  {COUNT[DA,WORLD]}=> "./react_data/seed_" & seed & "/DA.World.dat"
  {COUNT[DA_DATi,WORLD]}=> "./react_data/seed_" & seed & "/DA_DATi.World.dat"
  {COUNT[DA_DATo,WORLD]}=> "./react_data/seed_" & seed & "/DA_DATo.World.dat"
  {COUNT[DATi,WORLD]}=> "./react_data/seed_" & seed & "/DATi.World.dat"
  {COUNT[DATo,WORLD]}=> "./react_data/seed_" & seed & "/DATo.World.dat"
  {COUNT[r1,WORLD]}=> "./react_data/seed_" & seed & "/r1.World.dat"
  {COUNT[r2,WORLD]}=> "./react_data/seed_" & seed & "/r2.World.dat"
  {COUNT[r3,WORLD]}=> "./react_data/seed_" & seed & "/r3.World.dat"
  {COUNT[r4,WORLD]}=> "./react_data/seed_" & seed & "/r4.World.dat"
  {COUNT[r5,WORLD]}=> "./react_data/seed_" & seed & "/r5.World.dat"
  {COUNT[r6,WORLD]}=> "./react_data/seed_" & seed & "/r6.World.dat"
  {COUNT[r7,WORLD]}=> "./react_data/seed_" & seed & "/r7.World.dat"
  {COUNT[r8,WORLD]}=> "./react_data/seed_" & seed & "/r8.World.dat"
  {COUNT[DA,Scene.r1m1]}=> "./react_data/seed_" & seed & "/DA.r1m1.dat"
  {COUNT[DA,Scene.r1m2]}=> "./react_data/seed_" & seed & "/DA.r1m2.dat"
  {COUNT[DA,Scene.r1m5]}=> "./react_data/seed_" & seed & "/DA.r1m5.dat"
  {COUNT[DA,Scene.r1m10]}=> "./react_data/seed_" & seed & "/DA.r1m10.dat"
  {COUNT[DA,Scene.r2m1]}=> "./react_data/seed_" & seed & "/DA.r2m1.dat"
  {COUNT[DA,Scene.r2m2]}=> "./react_data/seed_" & seed & "/DA.r2m2.dat"
  {COUNT[DA,Scene.r2m5]}=> "./react_data/seed_" & seed & "/DA.r2m5.dat"
  {COUNT[DA,Scene.r2m10]}=> "./react_data/seed_" & seed & "/DA.r2m10.dat"
  {COUNT[DA,Scene.r3m1]}=> "./react_data/seed_" & seed & "/DA.r3m1.dat"
  {COUNT[DA,Scene.r3m2]}=> "./react_data/seed_" & seed & "/DA.r3m2.dat"
  {COUNT[DA,Scene.r3m5]}=> "./react_data/seed_" & seed & "/DA.r3m5.dat"
  {COUNT[DA,Scene.r3m10]}=> "./react_data/seed_" & seed & "/DA.r3m10.dat"
  {COUNT[DA,Scene.r4m1]}=> "./react_data/seed_" & seed & "/DA.r4m1.dat"
  {COUNT[DA,Scene.r4m2]}=> "./react_data/seed_" & seed & "/DA.r4m2.dat"
  {COUNT[DA,Scene.r4m5]}=> "./react_data/seed_" & seed & "/DA.r4m5.dat"
  {COUNT[DA,Scene.r4m10]}=> "./react_data/seed_" & seed & "/DA.r4m10.dat"
  {COUNT[DA,Scene.r5m1]}=> "./react_data/seed_" & seed & "/DA.r5m1.dat"
  {COUNT[DA,Scene.r5m2]}=> "./react_data/seed_" & seed & "/DA.r5m2.dat"
  {COUNT[DA,Scene.r5m5]}=> "./react_data/seed_" & seed & "/DA.r5m5.dat"
  {COUNT[DA,Scene.r5m10]}=> "./react_data/seed_" & seed & "/DA.r5m10.dat"
  {COUNT[DA,Scene.r6m1]}=> "./react_data/seed_" & seed & "/DA.r6m1.dat"
  {COUNT[DA,Scene.r6m2]}=> "./react_data/seed_" & seed & "/DA.r6m2.dat"
  {COUNT[DA,Scene.r6m5]}=> "./react_data/seed_" & seed & "/DA.r6m5.dat"
  {COUNT[DA,Scene.r6m10]}=> "./react_data/seed_" & seed & "/DA.r6m10.dat"
  {COUNT[DA,Scene.r7m1]}=> "./react_data/seed_" & seed & "/DA.r7m1.dat"
  {COUNT[DA,Scene.r7m2]}=> "./react_data/seed_" & seed & "/DA.r7m2.dat"
  {COUNT[DA,Scene.r7m5]}=> "./react_data/seed_" & seed & "/DA.r7m5.dat"
  {COUNT[DA,Scene.r7m10]}=> "./react_data/seed_" & seed & "/DA.r7m10.dat"
  {COUNT[DATo,Scene.r1m1]}=> "./react_data/seed_" & seed & "/DATo.r1m1.dat"
  {COUNT[DATo,Scene.r1m2]}=> "./react_data/seed_" & seed & "/DATo.r1m2.dat"
  {COUNT[DATo,Scene.r1m5]}=> "./react_data/seed_" & seed & "/DATo.r1m5.dat"
  {COUNT[DATo,Scene.r1m10]}=> "./react_data/seed_" & seed & "/DATo.r1m10.dat"
  {COUNT[DATo,Scene.r2m1]}=> "./react_data/seed_" & seed & "/DATo.r2m1.dat"
  {COUNT[DATo,Scene.r2m2]}=> "./react_data/seed_" & seed & "/DATo.r2m2.dat"
  {COUNT[DATo,Scene.r2m5]}=> "./react_data/seed_" & seed & "/DATo.r2m5.dat"
  {COUNT[DATo,Scene.r2m10]}=> "./react_data/seed_" & seed & "/DATo.r2m10.dat"
  {COUNT[DATo,Scene.r3m1]}=> "./react_data/seed_" & seed & "/DATo.r3m1.dat"
  {COUNT[DATo,Scene.r3m2]}=> "./react_data/seed_" & seed & "/DATo.r3m2.dat"
  {COUNT[DATo,Scene.r3m5]}=> "./react_data/seed_" & seed & "/DATo.r3m5.dat"
  {COUNT[DATo,Scene.r3m10]}=> "./react_data/seed_" & seed & "/DATo.r3m10.dat"
  {COUNT[DATo,Scene.r4m1]}=> "./react_data/seed_" & seed & "/DATo.r4m1.dat"
  {COUNT[DATo,Scene.r4m2]}=> "./react_data/seed_" & seed & "/DATo.r4m2.dat"
  {COUNT[DATo,Scene.r4m5]}=> "./react_data/seed_" & seed & "/DATo.r4m5.dat"
  {COUNT[DATo,Scene.r4m10]}=> "./react_data/seed_" & seed & "/DATo.r4m10.dat"
  {COUNT[DATo,Scene.r5m1]}=> "./react_data/seed_" & seed & "/DATo.r5m1.dat"
  {COUNT[DATo,Scene.r5m2]}=> "./react_data/seed_" & seed & "/DATo.r5m2.dat"
  {COUNT[DATo,Scene.r5m5]}=> "./react_data/seed_" & seed & "/DATo.r5m5.dat"
  {COUNT[DATo,Scene.r5m10]}=> "./react_data/seed_" & seed & "/DATo.r5m10.dat"
  {COUNT[DATo,Scene.r6m1]}=> "./react_data/seed_" & seed & "/DATo.r6m1.dat"
  {COUNT[DATo,Scene.r6m2]}=> "./react_data/seed_" & seed & "/DATo.r6m2.dat"
  {COUNT[DATo,Scene.r6m5]}=> "./react_data/seed_" & seed & "/DATo.r6m5.dat"
  {COUNT[DATo,Scene.r6m10]}=> "./react_data/seed_" & seed & "/DATo.r6m10.dat"
  {COUNT[DATo,Scene.r7m1]}=> "./react_data/seed_" & seed & "/DATo.r7m1.dat"
  {COUNT[DATo,Scene.r7m2]}=> "./react_data/seed_" & seed & "/DATo.r7m2.dat"
  {COUNT[DATo,Scene.r7m5]}=> "./react_data/seed_" & seed & "/DATo.r7m5.dat"
  {COUNT[DATo,Scene.r7m10]}=> "./react_data/seed_" & seed & "/DATo.r7m10.dat"
  {COUNT[DATi,Scene.r1m1]}=> "./react_data/seed_" & seed & "/DATi.r1m1.dat"
  {COUNT[DATi,Scene.r1m2]}=> "./react_data/seed_" & seed & "/DATi.r1m2.dat"
  {COUNT[DATi,Scene.r1m5]}=> "./react_data/seed_" & seed & "/DATi.r1m5.dat"
  {COUNT[DATi,Scene.r1m10]}=> "./react_data/seed_" & seed & "/DATi.r1m10.dat"
  {COUNT[DATi,Scene.r2m1]}=> "./react_data/seed_" & seed & "/DATi.r2m1.dat"
  {COUNT[DATi,Scene.r2m2]}=> "./react_data/seed_" & seed & "/DATi.r2m2.dat"
  {COUNT[DATi,Scene.r2m5]}=> "./react_data/seed_" & seed & "/DATi.r2m5.dat"
  {COUNT[DATi,Scene.r2m10]}=> "./react_data/seed_" & seed & "/DATi.r2m10.dat"
  {COUNT[DATi,Scene.r3m1]}=> "./react_data/seed_" & seed & "/DATi.r3m1.dat"
  {COUNT[DATi,Scene.r3m2]}=> "./react_data/seed_" & seed & "/DATi.r3m2.dat"
  {COUNT[DATi,Scene.r3m5]}=> "./react_data/seed_" & seed & "/DATi.r3m5.dat"
  {COUNT[DATi,Scene.r3m10]}=> "./react_data/seed_" & seed & "/DATi.r3m10.dat"
  {COUNT[DATi,Scene.r4m1]}=> "./react_data/seed_" & seed & "/DATi.r4m1.dat"
  {COUNT[DATi,Scene.r4m2]}=> "./react_data/seed_" & seed & "/DATi.r4m2.dat"
  {COUNT[DATi,Scene.r4m5]}=> "./react_data/seed_" & seed & "/DATi.r4m5.dat"
  {COUNT[DATi,Scene.r4m10]}=> "./react_data/seed_" & seed & "/DATi.r4m10.dat"
  {COUNT[DATi,Scene.r5m1]}=> "./react_data/seed_" & seed & "/DATi.r5m1.dat"
  {COUNT[DATi,Scene.r5m2]}=> "./react_data/seed_" & seed & "/DATi.r5m2.dat"
  {COUNT[DATi,Scene.r5m5]}=> "./react_data/seed_" & seed & "/DATi.r5m5.dat"
  {COUNT[DATi,Scene.r5m10]}=> "./react_data/seed_" & seed & "/DATi.r5m10.dat"
  {COUNT[DATi,Scene.r6m1]}=> "./react_data/seed_" & seed & "/DATi.r6m1.dat"
  {COUNT[DATi,Scene.r6m2]}=> "./react_data/seed_" & seed & "/DATi.r6m2.dat"
  {COUNT[DATi,Scene.r6m5]}=> "./react_data/seed_" & seed & "/DATi.r6m5.dat"
  {COUNT[DATi,Scene.r6m10]}=> "./react_data/seed_" & seed & "/DATi.r6m10.dat"
  {COUNT[DATi,Scene.r7m1]}=> "./react_data/seed_" & seed & "/DATi.r7m1.dat"
  {COUNT[DATi,Scene.r7m2]}=> "./react_data/seed_" & seed & "/DATi.r7m2.dat"
  {COUNT[DATi,Scene.r7m5]}=> "./react_data/seed_" & seed & "/DATi.r7m5.dat"
  {COUNT[DATi,Scene.r7m10]}=> "./react_data/seed_" & seed & "/DATi.r7m10.dat"
  {COUNT[DA_DATo,Scene.r1m1]}=> "./react_data/seed_" & seed & "/DA_DATo.r1m1.dat"
  {COUNT[DA_DATo,Scene.r1m2]}=> "./react_data/seed_" & seed & "/DA_DATo.r1m2.dat"
  {COUNT[DA_DATo,Scene.r1m5]}=> "./react_data/seed_" & seed & "/DA_DATo.r1m5.dat"
  {COUNT[DA_DATo,Scene.r1m10]}=> "./react_data/seed_" & seed & "/DA_DATo.r1m10.dat"
  {COUNT[DA_DATo,Scene.r2m1]}=> "./react_data/seed_" & seed & "/DA_DATo.r2m1.dat"
  {COUNT[DA_DATo,Scene.r2m2]}=> "./react_data/seed_" & seed & "/DA_DATo.r2m2.dat"
  {COUNT[DA_DATo,Scene.r2m5]}=> "./react_data/seed_" & seed & "/DA_DATo.r2m5.dat"
  {COUNT[DA_DATo,Scene.r2m10]}=> "./react_data/seed_" & seed & "/DA_DATo.r2m10.dat"
  {COUNT[DA_DATo,Scene.r3m1]}=> "./react_data/seed_" & seed & "/DA_DATo.r3m1.dat"
  {COUNT[DA_DATo,Scene.r3m2]}=> "./react_data/seed_" & seed & "/DA_DATo.r3m2.dat"
  {COUNT[DA_DATo,Scene.r3m5]}=> "./react_data/seed_" & seed & "/DA_DATo.r3m5.dat"
  {COUNT[DA_DATo,Scene.r3m10]}=> "./react_data/seed_" & seed & "/DA_DATo.r3m10.dat"
  {COUNT[DA_DATo,Scene.r4m1]}=> "./react_data/seed_" & seed & "/DA_DATo.r4m1.dat"
  {COUNT[DA_DATo,Scene.r4m2]}=> "./react_data/seed_" & seed & "/DA_DATo.r4m2.dat"
  {COUNT[DA_DATo,Scene.r4m5]}=> "./react_data/seed_" & seed & "/DA_DATo.r4m5.dat"
  {COUNT[DA_DATo,Scene.r4m10]}=> "./react_data/seed_" & seed & "/DA_DATo.r4m10.dat"
  {COUNT[DA_DATo,Scene.r5m1]}=> "./react_data/seed_" & seed & "/DA_DATo.r5m1.dat"
  {COUNT[DA_DATo,Scene.r5m2]}=> "./react_data/seed_" & seed & "/DA_DATo.r5m2.dat"
  {COUNT[DA_DATo,Scene.r5m5]}=> "./react_data/seed_" & seed & "/DA_DATo.r5m5.dat"
  {COUNT[DA_DATo,Scene.r5m10]}=> "./react_data/seed_" & seed & "/DA_DATo.r5m10.dat"
  {COUNT[DA_DATo,Scene.r6m1]}=> "./react_data/seed_" & seed & "/DA_DATo.r6m1.dat"
  {COUNT[DA_DATo,Scene.r6m2]}=> "./react_data/seed_" & seed & "/DA_DATo.r6m2.dat"
  {COUNT[DA_DATo,Scene.r6m5]}=> "./react_data/seed_" & seed & "/DA_DATo.r6m5.dat"
  {COUNT[DA_DATo,Scene.r6m10]}=> "./react_data/seed_" & seed & "/DA_DATo.r6m10.dat"
  {COUNT[DA_DATo,Scene.r7m1]}=> "./react_data/seed_" & seed & "/DA_DATo.r7m1.dat"
  {COUNT[DA_DATo,Scene.r7m2]}=> "./react_data/seed_" & seed & "/DA_DATo.r7m2.dat"
  {COUNT[DA_DATo,Scene.r7m5]}=> "./react_data/seed_" & seed & "/DA_DATo.r7m5.dat"
  {COUNT[DA_DATo,Scene.r7m10]}=> "./react_data/seed_" & seed & "/DA_DATo.r7m10.dat"
  {COUNT[DA_DATi,Scene.r1m1]}=> "./react_data/seed_" & seed & "/DA_DATi.r1m1.dat"
  {COUNT[DA_DATi,Scene.r1m2]}=> "./react_data/seed_" & seed & "/DA_DATi.r1m2.dat"
  {COUNT[DA_DATi,Scene.r1m5]}=> "./react_data/seed_" & seed & "/DA_DATi.r1m5.dat"
  {COUNT[DA_DATi,Scene.r1m10]}=> "./react_data/seed_" & seed & "/DA_DATi.r1m10.dat"
  {COUNT[DA_DATi,Scene.r2m1]}=> "./react_data/seed_" & seed & "/DA_DATi.r2m1.dat"
  {COUNT[DA_DATi,Scene.r2m2]}=> "./react_data/seed_" & seed & "/DA_DATi.r2m2.dat"
  {COUNT[DA_DATi,Scene.r2m5]}=> "./react_data/seed_" & seed & "/DA_DATi.r2m5.dat"
  {COUNT[DA_DATi,Scene.r2m10]}=> "./react_data/seed_" & seed & "/DA_DATi.r2m10.dat"
  {COUNT[DA_DATi,Scene.r3m1]}=> "./react_data/seed_" & seed & "/DA_DATi.r3m1.dat"
  {COUNT[DA_DATi,Scene.r3m2]}=> "./react_data/seed_" & seed & "/DA_DATi.r3m2.dat"
  {COUNT[DA_DATi,Scene.r3m5]}=> "./react_data/seed_" & seed & "/DA_DATi.r3m5.dat"
  {COUNT[DA_DATi,Scene.r3m10]}=> "./react_data/seed_" & seed & "/DA_DATi.r3m10.dat"
  {COUNT[DA_DATi,Scene.r4m1]}=> "./react_data/seed_" & seed & "/DA_DATi.r4m1.dat"
  {COUNT[DA_DATi,Scene.r4m2]}=> "./react_data/seed_" & seed & "/DA_DATi.r4m2.dat"
  {COUNT[DA_DATi,Scene.r4m5]}=> "./react_data/seed_" & seed & "/DA_DATi.r4m5.dat"
  {COUNT[DA_DATi,Scene.r4m10]}=> "./react_data/seed_" & seed & "/DA_DATi.r4m10.dat"
  {COUNT[DA_DATi,Scene.r5m1]}=> "./react_data/seed_" & seed & "/DA_DATi.r5m1.dat"
  {COUNT[DA_DATi,Scene.r5m2]}=> "./react_data/seed_" & seed & "/DA_DATi.r5m2.dat"
  {COUNT[DA_DATi,Scene.r5m5]}=> "./react_data/seed_" & seed & "/DA_DATi.r5m5.dat"
  {COUNT[DA_DATi,Scene.r5m10]}=> "./react_data/seed_" & seed & "/DA_DATi.r5m10.dat"
  {COUNT[DA_DATi,Scene.r6m1]}=> "./react_data/seed_" & seed & "/DA_DATi.r6m1.dat"
  {COUNT[DA_DATi,Scene.r6m2]}=> "./react_data/seed_" & seed & "/DA_DATi.r6m2.dat"
  {COUNT[DA_DATi,Scene.r6m5]}=> "./react_data/seed_" & seed & "/DA_DATi.r6m5.dat"
  {COUNT[DA_DATi,Scene.r6m10]}=> "./react_data/seed_" & seed & "/DA_DATi.r6m10.dat"
  {COUNT[DA_DATi,Scene.r7m1]}=> "./react_data/seed_" & seed & "/DA_DATi.r7m1.dat"
  {COUNT[DA_DATi,Scene.r7m2]}=> "./react_data/seed_" & seed & "/DA_DATi.r7m2.dat"
  {COUNT[DA_DATi,Scene.r7m5]}=> "./react_data/seed_" & seed & "/DA_DATi.r7m5.dat"
  {COUNT[DA_DATi,Scene.r7m10]}=> "./react_data/seed_" & seed & "/DA_DATi.r7m10.dat"
}
