# Supplementary material for: Heterogeneities in Axonal Structure and Transporter Distribution Lower Dopamine Reuptake Efficiency
Source: eNeuro. 2018 Feb 5;5(1):ENEURO.0298-17.2017. doi: 10.1523/ENEURO.0298-17.2017 (PMC5804147; doi:10.1523/ENEURO.0298-17.2017)
Supplement: Extended Data 1 — Code: MCell models are described by mdl files. Mdl files are modular and information related to geometry, molecules, reactions, surface types, release events, and output are given in the code. Input files could be modified using any text editor. The main file needs to be executed with MCell. Directories with names react_data and viz_data are created that contain the simulation output described in the input files. Download Extended Data 1, ZIP file. [file sup_enu-eN-NWR-0298-17-s05.zip › DAT_reuptake_model/Scene.viz_output.mdl]

VIZ_OUTPUT
{
  MODE = ASCII
  FILENAME = "./viz_data/seed_" & seed & "/Scene"
  MOLECULES
  {
    NAME_LIST {ALL_MOLECULES}
    ITERATION_NUMBERS {ALL_DATA @ [[0 TO 100000 STEP 1000]]}
    ITERATION_NUMBERS {ALL_DATA @ [[100000 TO 1000000 STEP 1000]]}
    ITERATION_NUMBERS {ALL_DATA @ [[1000000 TO 5000000 STEP 10000]]}
    ITERATION_NUMBERS {ALL_DATA @ [[5000000 TO 6000000 STEP 1000]]}
    ITERATION_NUMBERS {ALL_DATA @ [[6000000 TO 10000000 STEP 10000]]}
    ITERATION_NUMBERS {ALL_DATA @ [[10000000 TO 50000000 STEP 100000]]}
  }
}
